# Supplementary material for: Dihalogenated trichodermin (4β-acet­oxy-9,10-dibromo-12,13-epoxy­tri­chothec)
Source: Acta Crystallogr Sect E Struct Rep Online. 2009 Dec 19;66(Pt 1):o210. doi: 10.1107/S1600536809054178 (PMC2980171; doi:10.1107/S1600536809054178)
Supplement: Supplementary file 1 [file e-66-0o210-sup1.cif]

##############################################################################
###                                                                        ###
###        Electronic paper (Acta Crystallographica Section E)             ###
###                                                                        ###
##############################################################################
#                                                                            #
# This CIF contains the data in a paper accepted for publication in Acta     #
# Crystallographica Section E. It conforms to the requirements of Notes      #
# for Authors for Section E, and has been peer reviewed under the auspices   #
# of the IUCr Commission on Journals.                                        #
#                                                                            #
# Full details of the Crystallographic Information File format               #
# are given in the paper "The Crystallographic Information File (CIF):       #
# a New Standard Archive File for Crystallography" by S. R. Hall, F. H.      #
# Allen and I. D. Brown [Acta Cryst. (1991), A47, 655-685].                  #
#                                                                            #
# The current version of the core CIF dictionary is obtainable from          #
# ftp://ftp.iucr.org/pub/cif_core.dic. The current version number is 2.4.    #
#                                                                            #
# Software is freely available for graphical display of the structure(s) in  #
# this CIF.  For information consult the CIF home page http://www.iucr.org/  #
# cif/home.html                                                              #
#                                                                            #
# This file may be used for bona fide research purposes within the           #
# scientific community so long as proper attribution is given to the journal # 
# article from which it was obtained.                                        #
#                                                                            #
##############################################################################
                                             
data_global
_audit_creation_method     SHELXL-97
_journal_date_recd_electronic     2009-11-30
_journal_date_accepted     2009-12-15
_journal_name_full     'Acta Crystallographica, Section E'
_journal_year     2010
_journal_volume     66
_journal_issue      1
_journal_page_first     o210
_journal_page_last     o210
_journal_paper_category     QO
_journal_coeditor_code     SI2228
_publ_contact_author_name     'Fu-Cheng Lin'
_publ_contact_author_address     'Zhejiang University, Hangzhou, China'
_publ_contact_author_email     'fuchenglin@zj.com'
_publ_contact_author_fax     '086 571 86971185'
_publ_contact_author_phone     '086 571 86971185'
_publ_section_title
;
Dihalogenated trichodermin (4\b-acetoxy-9,10-dibromo-12,13-epoxytrichothec)
;
loop_
    _publ_author_name
    _publ_author_address
    'Jin-Hao Zhao'
;
Institute of Pesticide and Environmental Toxicology,
Zhejiang University,
Hangzhou 310029,
People's Republic of China
;
    'Yong Zhou'
;
College of Chemical Engineering and Materials Science,
Zhejiang University Of Technology,
Hangzhou 310032,
People's Republic of China
;
    'Jian-Gong Zhang'
;
Institute of Pesticide and Environmental Toxicology,
Zhejiang University,
Hangzhou 310029,
People's Republic of China
;
    'Jing-Li Cheng'
;
Institute of Pesticide and Environmental Toxicology,
Zhejiang University,
Hangzhou 310029,
People's Republic of China
;
    'Fu-Cheng Lin'
;
Institute of Biotechnology,
Zhejiang University,
Hangzhou 310029,
People's Republic of China
;
_chemical_name_systematic
;
 ?
;
data_I
_audit_creation_method     SHELXL-97
_chemical_name_systematic
;
9,10-dibromo-12,13-epoxytrichothec-9-en-4\b-yl acetate
;
_chemical_name_common
;
9,10-dibromo-4\b-acetoxy-9,10-dibromo-12,13-epoxytrichothec
;
_chemical_formula_moiety     'C17 H24 Br2 O4'
_chemical_formula_sum     'C17 H24 Br2 O4'
_chemical_formula_iupac     'C17 H24 Br2 O4'
_chemical_formula_weight     452.18
_chemical_melting_point     ?
_symmetry_cell_setting     monoclinic
_symmetry_space_group_name_H-M     'P 21'
_symmetry_space_group_name_Hall     'P 2yb'
loop_
    _symmetry_equiv_pos_as_xyz
    'x, y, z'
    '-x, y+1/2, -z'
_cell_length_a     10.0120(4)
_cell_length_b     8.3397(4)
_cell_length_c     11.1235(6)
_cell_angle_alpha     90.00
_cell_angle_beta     106.6220(10)
_cell_angle_gamma     90.00
_cell_volume     889.97(7)
_cell_formula_units_Z     2
_cell_measurement_reflns_used     6808
_cell_measurement_theta_min     3.1
_cell_measurement_theta_max     27.4
_cell_measurement_temperature     296.0(10)
_exptl_crystal_description     'chunk'
_exptl_crystal_colour     'colorless'
_exptl_crystal_size_max     0.26
_exptl_crystal_size_mid     0.20
_exptl_crystal_size_min     0.10
_exptl_crystal_density_diffrn     1.687
_exptl_crystal_density_meas     ?
_exptl_crystal_density_method     'not measured'
_exptl_crystal_F_000     456
_exptl_absorpt_coefficient_mu     4.571
_exptl_absorpt_correction_type     multi-scan
_exptl_absorpt_process_details     '(ABSCOR: Higashi, 1995)'
_exptl_absorpt_correction_T_min     0.3228
_exptl_absorpt_correction_T_max     0.6331
_exptl_special_details
;
;
_diffrn_ambient_temperature     296.0(10)
_diffrn_radiation_type     MoK\a
_diffrn_radiation_wavelength     0.71073
_diffrn_radiation_source     'rolling anode'
_diffrn_radiation_monochromator     graphite
_diffrn_measurement_device_type     'Rigaku R-AXIS RAPID'
_diffrn_measurement_method     \w
_diffrn_detector_area_resol_mean     10.00
_diffrn_reflns_number     8698
_diffrn_reflns_av_R_equivalents     0.0320
_diffrn_reflns_av_sigmaI/netI     0.0500
_diffrn_reflns_theta_min     3.10
_diffrn_reflns_theta_max     27.41
_diffrn_reflns_theta_full     27.41
_diffrn_measured_fraction_theta_max     0.999
_diffrn_measured_fraction_theta_full     0.999
_diffrn_reflns_limit_h_min     -12
_diffrn_reflns_limit_h_max     12
_diffrn_reflns_limit_k_min     -10
_diffrn_reflns_limit_k_max     10
_diffrn_reflns_limit_l_min     -14
_diffrn_reflns_limit_l_max     14
_diffrn_standards_number     ?
_diffrn_standards_interval_count     ?
_diffrn_standards_interval_time     ?
_diffrn_standards_decay_%     ?
_refine_special_details
;
Refinement of <i>F</i>^2^ against ALL reflections. The weighted <i>R</i>-factor
<i>wR</i> and goodness of fit <i>S</i> are based on <i>F</i>^2^, conventional
<i>R</i>-factors <i>R</i> are based on <i>F</i>, with <i>F</i> set to zero for
negative <i>F</i>^2^. The threshold expression of <i>F</i>^2^ >
\s(<i>F</i>^2^) is used only for calculating <i>R</i>-factors(gt) <i>etc</i>.
and is not relevant to the choice of reflections for refinement.
<i>R</i>-factors based on <i>F</i>^2^ are statistically about twice as large
as those based on <i>F</i>, and <i>R</i>- factors based on ALL data will be
even larger.
;
_reflns_number_total     3667
_reflns_number_gt     2752
_reflns_threshold_expression     I>2sigma(I)
_refine_ls_structure_factor_coef     Fsqd
_refine_ls_matrix_type     full
_refine_ls_R_factor_all     0.0595
_refine_ls_R_factor_gt     0.0318
_refine_ls_wR_factor_gt     0.0641
_refine_ls_wR_factor_ref     0.0950
_refine_ls_goodness_of_fit_ref     1.003
_refine_ls_restrained_S_all     1.003
_refine_ls_number_reflns     3667
_refine_ls_number_parameters     213
_refine_ls_number_restraints     1
_refine_ls_hydrogen_treatment     constr
_refine_ls_weighting_scheme     calc
_refine_ls_weighting_details
              'w=1/[\s^2^(Fo^2^)+(0.0003P)^2^+1.9800P] where P=(Fo^2^+2Fc^2^)/3'
_atom_sites_solution_hydrogens     geom
_atom_sites_solution_primary     direct
_atom_sites_solution_secondary     difmap
_refine_ls_shift/su_max     0.000
_refine_ls_shift/su_mean     0.000
_refine_diff_density_max     0.671
_refine_diff_density_min     -0.647
_refine_ls_extinction_method     'SHELXL97 (Sheldrick, 2008)'
_refine_ls_extinction_coef     0.0189(8)
_refine_ls_extinction_expression
                                  'Fc^*^=kFc[1+0.001xFc^2^\l^3^/sin(2\q)]^-1/4^'
_refine_ls_abs_structure_details     'Flack (1983), 1506 Friedel pairs'
_refine_ls_abs_structure_Flack     0.000(15)
loop_
    _atom_type_symbol
    _atom_type_description
    _atom_type_scat_dispersion_real
    _atom_type_scat_dispersion_imag
    _atom_type_scat_source
    'C' 'C' 0.0033 0.0016
                         'International Tables Vol C Tables 4.2.6.8 and 6.1.1.4'
    'H' 'H' 0.0000 0.0000
                         'International Tables Vol C Tables 4.2.6.8 and 6.1.1.4'
    'O' 'O' 0.0106 0.0060
                         'International Tables Vol C Tables 4.2.6.8 and 6.1.1.4'
    'Br' 'Br' -0.2901 2.4595
                         'International Tables Vol C Tables 4.2.6.8 and 6.1.1.4'
_computing_data_collection     'PROCESS-AUTO (Rigaku, 2006)'
_computing_cell_refinement     'PROCESS-AUTO (Rigaku, 2006)'
_computing_data_reduction     'CrystalStructure (Rigaku, 2007)'
_computing_structure_solution     'SHELXS97 (Sheldrick, 2008)'
_computing_structure_refinement     'SHELXL97 (Sheldrick, 2008)'
_computing_molecular_graphics     'ORTEP-3 for Windows (Farrugia, 1997)'
_computing_publication_material
                                'WinGX (Farrugia, 1999) and PLATON (Spek, 2009)'
loop_
    _atom_site_type_symbol
    _atom_site_label
    _atom_site_fract_x
    _atom_site_fract_y
    _atom_site_fract_z
    _atom_site_U_iso_or_equiv
    _atom_site_adp_type
    _atom_site_calc_flag
    _atom_site_refinement_flags
    _atom_site_occupancy
    _atom_site_disorder_assembly
    _atom_site_disorder_group
    Br Br2 0.88801(4) 0.21090(8) 0.71835(5) 0.06304(15) Uani d . 1 . .
    Br Br1 0.75860(5) -0.28303(7) 0.84118(5) 0.05950(14) Uani d . 1 . .
    O O2 0.2048(3) -0.0632(4) 0.6936(3) 0.0520(9) Uani d . 1 . .
    O O1 0.5492(3) -0.0758(3) 0.6377(3) 0.0377(7) Uani d . 1 . .
    O O3 0.2174(3) 0.2951(4) 0.5751(3) 0.0459(9) Uani d . 1 . .
    C C11 0.6197(4) 0.0702(5) 0.6879(5) 0.0376(10) Uani d . 1 . .
    H H11 0.6071 0.1471 0.6189 0.045 Uiso calc R 1 . .
    O O4 0.3167(4) 0.5380(4) 0.6153(5) 0.0713(13) Uani d . 1 . .
    C C7 0.6122(5) 0.0479(6) 0.9123(4) 0.0408(11) Uani d . 1 . .
    H H7A 0.5826 0.1011 0.9779 0.049 Uiso calc R 1 . .
    H H7B 0.5681 -0.0567 0.8986 0.049 Uiso calc R 1 . .
    C C6 0.5623(4) 0.1472(5) 0.7900(4) 0.0353(10) Uani d . 1 . .
    C C12 0.3494(4) -0.0260(5) 0.7073(4) 0.0378(10) Uani d . 1 . .
    C C2 0.3997(4) -0.0627(5) 0.5960(4) 0.0351(10) Uani d . 1 . .
    H H2 0.3575 -0.1619 0.5549 0.042 Uiso calc R 1 . .
    C C5 0.3968(4) 0.1468(5) 0.7378(4) 0.0344(9) Uani d . 1 . .
    C C13 0.3133(5) -0.1439(7) 0.7910(5) 0.0545(14) Uani d . 1 . .
    H H13A 0.3312 -0.2561 0.7786 0.065 Uiso calc R 1 . .
    H H13B 0.3253 -0.1129 0.8775 0.065 Uiso calc R 1 . .
    C C15 0.6110(5) 0.3216(6) 0.8173(5) 0.0486(14) Uani d . 1 . .
    H H15A 0.7107 0.3243 0.8497 0.073 Uiso calc R 1 . .
    H H15B 0.5702 0.3664 0.8781 0.073 Uiso calc R 1 . .
    H H15C 0.5825 0.3831 0.7413 0.073 Uiso calc R 1 . .
    C C8 0.7705(5) 0.0260(6) 0.9561(4) 0.0430(12) Uani d . 1 . .
    H H8A 0.8141 0.1303 0.9755 0.052 Uiso calc R 1 . .
    H H8B 0.7950 -0.0367 1.0328 0.052 Uiso calc R 1 . .
    C C17 0.2139(5) 0.4560(6) 0.5912(5) 0.0469(12) Uani d . 1 . .
    C C10 0.7743(5) 0.0191(6) 0.7299(5) 0.0419(11) Uani d . 1 . .
    H H10 0.7879 -0.0600 0.6693 0.050 Uiso calc R 1 . .
    C C18 0.0687(6) 0.5157(7) 0.5733(6) 0.0670(17) Uani d . 1 . .
    H H18A 0.0335 0.4743 0.6388 0.100 Uiso calc R 1 . .
    H H18B 0.0103 0.4804 0.4934 0.100 Uiso calc R 1 . .
    H H18C 0.0692 0.6307 0.5762 0.100 Uiso calc R 1 . .
    C C4 0.3545(4) 0.2220(7) 0.6039(4) 0.0385(9) Uani d . 1 . .
    H H4 0.4240 0.3011 0.5963 0.046 Uiso calc R 1 . .
    C C14 0.3263(4) 0.2247(8) 0.8282(4) 0.0471(10) Uani d . 1 . .
    H H14A 0.2275 0.2070 0.7987 0.071 Uiso calc R 1 . .
    H H14B 0.3448 0.3378 0.8327 0.071 Uiso calc R 1 . .
    H H14C 0.3623 0.1781 0.9100 0.071 Uiso calc R 1 . .
    C C9 0.8282(5) -0.0555(6) 0.8612(5) 0.0431(12) Uani d . 1 . .
    C C3 0.3483(5) 0.0813(5) 0.5121(4) 0.0401(11) Uani d . 1 . .
    H H3A 0.2538 0.0644 0.4596 0.048 Uiso calc R 1 . .
    H H3B 0.4080 0.1018 0.4588 0.048 Uiso calc R 1 . .
    C C16 0.9878(5) -0.0734(8) 0.9074(6) 0.0654(17) Uani d . 1 . .
    H H16A 1.0299 0.0307 0.9240 0.098 Uiso calc R 1 . .
    H H16B 1.0199 -0.1260 0.8441 0.098 Uiso calc R 1 . .
    H H16C 1.0130 -0.1361 0.9829 0.098 Uiso calc R 1 . .
loop_
    _atom_site_aniso_label
    _atom_site_aniso_U_11
    _atom_site_aniso_U_22
    _atom_site_aniso_U_33
    _atom_site_aniso_U_12
    _atom_site_aniso_U_13
    _atom_site_aniso_U_23
    Br2 0.0445(2) 0.0665(3) 0.0795(3) -0.0133(4) 0.0199(2) 0.0144(4)
    Br1 0.0729(3) 0.0375(2) 0.0607(3) 0.0006(4) 0.0071(2) 0.0039(3)
    O2 0.0365(16) 0.058(2) 0.060(2) -0.0100(17) 0.0112(15) 0.0042(18)
    O1 0.0380(15) 0.0318(16) 0.0433(17) -0.0010(14) 0.0116(12) -0.0068(13)
    O3 0.0347(16) 0.0360(17) 0.061(2) 0.0020(14) 0.0032(15) 0.0043(15)
    C11 0.032(2) 0.030(2) 0.049(3) -0.0038(19) 0.0086(19) 0.0006(19)
    O4 0.058(2) 0.036(2) 0.118(4) -0.0057(19) 0.021(2) -0.010(2)
    C7 0.038(2) 0.047(3) 0.036(2) -0.006(2) 0.0077(18) 0.0024(19)
    C6 0.036(2) 0.031(2) 0.038(2) -0.0035(18) 0.0074(17) -0.0069(18)
    C12 0.0303(19) 0.031(2) 0.049(3) -0.0030(19) 0.0062(18) 0.0009(19)
    C2 0.036(2) 0.034(2) 0.034(2) -0.007(2) 0.0081(17) -0.0089(18)
    C5 0.0346(19) 0.030(2) 0.038(2) -0.0037(18) 0.0105(17) 0.0000(17)
    C13 0.056(3) 0.047(3) 0.054(3) -0.014(3) 0.006(2) 0.007(2)
    C15 0.048(3) 0.033(2) 0.062(3) -0.005(2) 0.010(2) -0.006(2)
    C8 0.040(2) 0.043(3) 0.041(3) -0.005(2) 0.0032(19) 0.000(2)
    C17 0.045(3) 0.034(2) 0.060(3) 0.003(2) 0.014(2) 0.004(2)
    C10 0.037(2) 0.038(2) 0.052(3) -0.004(2) 0.016(2) 0.005(2)
    C18 0.052(3) 0.053(3) 0.097(5) 0.014(3) 0.024(3) 0.012(3)
    C4 0.0332(17) 0.033(2) 0.047(2) -0.003(3) 0.0073(15) 0.001(3)
    C14 0.0443(19) 0.052(3) 0.049(2) 0.001(3) 0.0197(17) -0.012(3)
    C9 0.032(2) 0.042(3) 0.049(3) 0.000(2) 0.0023(19) -0.001(2)
    C3 0.046(2) 0.043(3) 0.030(2) -0.001(2) 0.0093(19) -0.0010(18)
    C16 0.040(3) 0.075(4) 0.075(4) 0.008(3) 0.005(3) 0.005(3)
_geom_special_details
;
All e.s.d.'s (except the e.s.d. in the dihedral angle between two l.s. planes)
are estimated using the full covariance matrix. The cell e.s.d.'s are taken
into account individually in the estimation of e.s.d.'s in distances, angles
and torsion angles; correlations between e.s.d.'s in cell parameters are only
used when they are defined by crystal symmetry. An approximate (isotropic)
treatment of cell e.s.d.'s is used for estimating e.s.d.'s involving l.s.
planes.
;
loop_
    _geom_bond_atom_site_label_1
    _geom_bond_atom_site_label_2
    _geom_bond_site_symmetry_2
    _geom_bond_distance
    _geom_bond_publ_flag
    Br2 C10 . 1.989(5) ?
    Br1 C9 . 2.012(5) ?
    O2 C12 . 1.445(5) ?
    O2 C13 . 1.461(6) ?
    O1 C11 . 1.438(5) ?
    O1 C2 . 1.439(5) ?
    O3 C17 . 1.355(6) ?
    O3 C4 . 1.451(5) ?
    C11 C10 . 1.544(6) ?
    C11 C6 . 1.551(7) ?
    C11 H11 . 0.9800 ?
    O4 C17 . 1.200(6) ?
    C7 C8 . 1.530(6) ?
    C7 C6 . 1.548(6) ?
    C7 H7A . 0.9700 ?
    C7 H7B . 0.9700 ?
    C6 C15 . 1.536(6) ?
    C6 C5 . 1.592(6) ?
    C12 C13 . 1.469(7) ?
    C12 C2 . 1.496(6) ?
    C12 C5 . 1.524(6) ?
    C2 C3 . 1.518(6) ?
    C2 H2 . 0.9800 ?
    C5 C14 . 1.529(6) ?
    C5 C4 . 1.558(6) ?
    C13 H13A . 0.9700 ?
    C13 H13B . 0.9700 ?
    C15 H15A . 0.9600 ?
    C15 H15B . 0.9600 ?
    C15 H15C . 0.9600 ?
    C8 C9 . 1.503(7) ?
    C8 H8A . 0.9700 ?
    C8 H8B . 0.9700 ?
    C17 C18 . 1.494(7) ?
    C10 C9 . 1.536(7) ?
    C10 H10 . 0.9800 ?
    C18 H18A . 0.9600 ?
    C18 H18B . 0.9600 ?
    C18 H18C . 0.9600 ?
    C4 C3 . 1.546(7) ?
    C4 H4 . 0.9800 ?
    C14 H14A . 0.9600 ?
    C14 H14B . 0.9600 ?
    C14 H14C . 0.9600 ?
    C9 C16 . 1.539(6) ?
    C3 H3A . 0.9700 ?
    C3 H3B . 0.9700 ?
    C16 H16A . 0.9600 ?
    C16 H16B . 0.9600 ?
    C16 H16C . 0.9600 ?
loop_
    _geom_angle_atom_site_label_1
    _geom_angle_atom_site_label_2
    _geom_angle_atom_site_label_3
    _geom_angle_site_symmetry_1
    _geom_angle_site_symmetry_3
    _geom_angle
    _geom_angle_publ_flag
    C12 O2 C13 . . 60.7(3) ?
    C11 O1 C2 . . 114.3(3) ?
    C17 O3 C4 . . 116.4(4) ?
    O1 C11 C10 . . 102.8(3) ?
    O1 C11 C6 . . 113.1(3) ?
    C10 C11 C6 . . 116.2(4) ?
    O1 C11 H11 . . 108.1 ?
    C10 C11 H11 . . 108.1 ?
    C6 C11 H11 . . 108.1 ?
    C8 C7 C6 . . 112.9(4) ?
    C8 C7 H7A . . 109.0 ?
    C6 C7 H7A . . 109.0 ?
    C8 C7 H7B . . 109.0 ?
    C6 C7 H7B . . 109.0 ?
    H7A C7 H7B . . 107.8 ?
    C15 C6 C7 . . 109.1(4) ?
    C15 C6 C11 . . 112.0(4) ?
    C7 C6 C11 . . 109.2(4) ?
    C15 C6 C5 . . 108.2(3) ?
    C7 C6 C5 . . 111.1(4) ?
    C11 C6 C5 . . 107.3(3) ?
    O2 C12 C13 . . 60.2(3) ?
    O2 C12 C2 . . 115.7(4) ?
    C13 C12 C2 . . 126.1(4) ?
    O2 C12 C5 . . 117.7(4) ?
    C13 C12 C5 . . 127.5(4) ?
    C2 C12 C5 . . 102.8(4) ?
    O1 C2 C12 . . 108.3(3) ?
    O1 C2 C3 . . 113.3(4) ?
    C12 C2 C3 . . 102.2(4) ?
    O1 C2 H2 . . 110.9 ?
    C12 C2 H2 . . 110.9 ?
    C3 C2 H2 . . 110.9 ?
    C12 C5 C14 . . 112.0(4) ?
    C12 C5 C4 . . 100.7(4) ?
    C14 C5 C4 . . 114.0(4) ?
    C12 C5 C6 . . 108.0(3) ?
    C14 C5 C6 . . 112.8(3) ?
    C4 C5 C6 . . 108.5(3) ?
    O2 C13 C12 . . 59.1(3) ?
    O2 C13 H13A . . 117.9 ?
    C12 C13 H13A . . 117.9 ?
    O2 C13 H13B . . 117.9 ?
    C12 C13 H13B . . 117.9 ?
    H13A C13 H13B . . 115.0 ?
    C6 C15 H15A . . 109.5 ?
    C6 C15 H15B . . 109.5 ?
    H15A C15 H15B . . 109.5 ?
    C6 C15 H15C . . 109.5 ?
    H15A C15 H15C . . 109.5 ?
    H15B C15 H15C . . 109.5 ?
    C9 C8 C7 . . 113.7(4) ?
    C9 C8 H8A . . 108.8 ?
    C7 C8 H8A . . 108.8 ?
    C9 C8 H8B . . 108.8 ?
    C7 C8 H8B . . 108.8 ?
    H8A C8 H8B . . 107.7 ?
    O4 C17 O3 . . 122.7(4) ?
    O4 C17 C18 . . 125.4(5) ?
    O3 C17 C18 . . 111.9(4) ?
    C9 C10 C11 . . 116.7(4) ?
    C9 C10 Br2 . . 109.6(3) ?
    C11 C10 Br2 . . 107.5(3) ?
    C9 C10 H10 . . 107.6 ?
    C11 C10 H10 . . 107.6 ?
    Br2 C10 H10 . . 107.6 ?
    C17 C18 H18A . . 109.5 ?
    C17 C18 H18B . . 109.5 ?
    H18A C18 H18B . . 109.5 ?
    C17 C18 H18C . . 109.5 ?
    H18A C18 H18C . . 109.5 ?
    H18B C18 H18C . . 109.5 ?
    O3 C4 C3 . . 108.5(3) ?
    O3 C4 C5 . . 111.2(3) ?
    C3 C4 C5 . . 105.9(4) ?
    O3 C4 H4 . . 110.4 ?
    C3 C4 H4 . . 110.4 ?
    C5 C4 H4 . . 110.4 ?
    C5 C14 H14A . . 109.5 ?
    C5 C14 H14B . . 109.5 ?
    H14A C14 H14B . . 109.5 ?
    C5 C14 H14C . . 109.5 ?
    H14A C14 H14C . . 109.5 ?
    H14B C14 H14C . . 109.5 ?
    C8 C9 C10 . . 112.6(4) ?
    C8 C9 C16 . . 112.4(4) ?
    C10 C9 C16 . . 113.9(4) ?
    C8 C9 Br1 . . 108.3(3) ?
    C10 C9 Br1 . . 105.1(3) ?
    C16 C9 Br1 . . 103.8(3) ?
    C2 C3 C4 . . 104.6(4) ?
    C2 C3 H3A . . 110.8 ?
    C4 C3 H3A . . 110.8 ?
    C2 C3 H3B . . 110.8 ?
    C4 C3 H3B . . 110.8 ?
    H3A C3 H3B . . 108.9 ?
    C9 C16 H16A . . 109.5 ?
    C9 C16 H16B . . 109.5 ?
    H16A C16 H16B . . 109.5 ?
    C9 C16 H16C . . 109.5 ?
    H16A C16 H16C . . 109.5 ?
    H16B C16 H16C . . 109.5 ?
loop_
    _geom_torsion_atom_site_label_1
    _geom_torsion_atom_site_label_2
    _geom_torsion_atom_site_label_3
    _geom_torsion_atom_site_label_4
    _geom_torsion_site_symmetry_1
    _geom_torsion_site_symmetry_2
    _geom_torsion_site_symmetry_3
    _geom_torsion_site_symmetry_4
    _geom_torsion
    _geom_torsion_publ_flag
    C2 O1 C11 C10 . . . . 177.3(4) ?
    C2 O1 C11 C6 . . . . 51.2(5) ?
    C8 C7 C6 C15 . . . . -68.6(5) ?
    C8 C7 C6 C11 . . . . 54.1(5) ?
    C8 C7 C6 C5 . . . . 172.2(4) ?
    O1 C11 C6 C15 . . . . -165.1(3) ?
    C10 C11 C6 C15 . . . . 76.2(5) ?
    O1 C11 C6 C7 . . . . 73.9(4) ?
    C10 C11 C6 C7 . . . . -44.7(5) ?
    O1 C11 C6 C5 . . . . -46.6(5) ?
    C10 C11 C6 C5 . . . . -165.2(4) ?
    C13 O2 C12 C2 . . . . 118.6(5) ?
    C13 O2 C12 C5 . . . . -119.5(5) ?
    C11 O1 C2 C12 . . . . -63.9(5) ?
    C11 O1 C2 C3 . . . . 48.7(5) ?
    O2 C12 C2 O1 . . . . -159.2(3) ?
    C13 C12 C2 O1 . . . . -88.6(5) ?
    C5 C12 C2 O1 . . . . 71.2(4) ?
    O2 C12 C2 C3 . . . . 80.9(4) ?
    C13 C12 C2 C3 . . . . 151.5(4) ?
    C5 C12 C2 C3 . . . . -48.7(4) ?
    O2 C12 C5 C14 . . . . 37.6(5) ?
    C13 C12 C5 C14 . . . . -34.7(6) ?
    C2 C12 C5 C14 . . . . 165.9(3) ?
    O2 C12 C5 C4 . . . . -84.0(4) ?
    C13 C12 C5 C4 . . . . -156.2(4) ?
    C2 C12 C5 C4 . . . . 44.3(4) ?
    O2 C12 C5 C6 . . . . 162.4(4) ?
    C13 C12 C5 C6 . . . . 90.1(5) ?
    C2 C12 C5 C6 . . . . -69.3(4) ?
    C15 C6 C5 C12 . . . . 178.4(4) ?
    C7 C6 C5 C12 . . . . -61.8(5) ?
    C11 C6 C5 C12 . . . . 57.4(4) ?
    C15 C6 C5 C14 . . . . -57.3(5) ?
    C7 C6 C5 C14 . . . . 62.5(5) ?
    C11 C6 C5 C14 . . . . -178.3(4) ?
    C15 C6 C5 C4 . . . . 70.1(5) ?
    C7 C6 C5 C4 . . . . -170.1(4) ?
    C11 C6 C5 C4 . . . . -50.9(5) ?
    C2 C12 C13 O2 . . . . -101.5(5) ?
    C5 C12 C13 O2 . . . . 103.6(5) ?
    C6 C7 C8 C9 . . . . -58.6(5) ?
    C4 O3 C17 O4 . . . . 7.5(7) ?
    C4 O3 C17 C18 . . . . -173.4(4) ?
    O1 C11 C10 C9 . . . . -85.2(5) ?
    C6 C11 C10 C9 . . . . 38.9(6) ?
    O1 C11 C10 Br2 . . . . 151.3(3) ?
    C6 C11 C10 Br2 . . . . -84.6(4) ?
    C17 O3 C4 C3 . . . . -145.6(4) ?
    C17 O3 C4 C5 . . . . 98.4(5) ?
    C12 C5 C4 O3 . . . . 94.1(4) ?
    C14 C5 C4 O3 . . . . -26.0(6) ?
    C6 C5 C4 O3 . . . . -152.6(4) ?
    C12 C5 C4 C3 . . . . -23.5(4) ?
    C14 C5 C4 C3 . . . . -143.6(4) ?
    C6 C5 C4 C3 . . . . 89.8(4) ?
    C7 C8 C9 C10 . . . . 48.9(5) ?
    C7 C8 C9 C16 . . . . 179.1(4) ?
    C7 C8 C9 Br1 . . . . -66.8(4) ?
    C11 C10 C9 C8 . . . . -39.4(6) ?
    Br2 C10 C9 C8 . . . . 83.1(4) ?
    C11 C10 C9 C16 . . . . -168.8(4) ?
    Br2 C10 C9 C16 . . . . -46.3(5) ?
    C11 C10 C9 Br1 . . . . 78.3(4) ?
    Br2 C10 C9 Br1 . . . . -159.3(2) ?
    O1 C2 C3 C4 . . . . -83.8(4) ?
    C12 C2 C3 C4 . . . . 32.6(4) ?
    O3 C4 C3 C2 . . . . -124.6(4) ?
    C5 C4 C3 C2 . . . . -5.1(4) ?
