# Supplementary material for: Dihalogenated trichodermin (4β-acet­oxy-9,10-dibromo-12,13-epoxy­tri­chothec)
Source: Acta Crystallogr Sect E Struct Rep Online. 2009 Dec 19;66(Pt 1):o210. doi: 10.1107/S1600536809054178 (PMC2980171; doi:10.1107/S1600536809054178)
Supplement: Supplementary file 2 [file e-66-0o210-Isup2.hkl]

#
# h,k,l, Fc-squared, Fo-squared, sigma(Fo-squared) and status flag
#
data_I
_shelx_title ' xjc-re in P 21'
_shelx_refln_list_code          4
_shelx_F_calc_maximum      118.01
_exptl_crystal_F_000       456.00
_reflns_d_resolution_high  0.7719
 
loop_
 _symmetry_equiv_pos_as_xyz
 'x, y, z'
 '-x, y+1/2, -z'
 
_cell_length_a    10.0120
_cell_length_b     8.3397
_cell_length_c    11.1235
_cell_angle_alpha  90.000
_cell_angle_beta  106.622
_cell_angle_gamma  90.000
 
_shelx_F_squared_multiplier     1.000
 
loop_
 _refln_index_h
 _refln_index_k
 _refln_index_l
 _refln_F_squared_calc
 _refln_F_squared_meas
 _refln_F_squared_sigma
 _refln_observed_status
   0 -10   0      322.96      328.63     18.03 o
   1 -10   0       52.41       50.65      4.64 o
   2 -10   0       83.03       76.22     16.67 o
   3 -10   0       25.05       26.82      7.44 o
   4 -10   0       44.20       44.24     10.04 o
   1  -9   0      214.76      204.52      8.82 o
   2  -9   0       76.53       74.78      4.52 o
   3  -9   0      327.41      343.86     10.29 o
   4  -9   0        4.34        3.92      4.95 o
   5  -9   0      103.94      111.28     14.55 o
   6  -9   0       13.76       12.37      7.40 o
   0  -8   0     1037.68     1044.69     30.49 o
   1  -8   0       59.11       62.04      4.43 o
   2  -8   0      347.69      360.16      8.32 o
   3  -8   0       15.95       12.93      2.21 o
   4  -8   0       11.93       13.96      7.77 o
   5  -8   0       42.43       44.53     10.48 o
   6  -8   0       40.77       55.38     11.19 o
   7  -8   0       18.50       20.85     10.22 o
   8  -8   0      128.17      143.07     19.51 o
   1  -7   0      294.95      307.82      8.22 o
   2  -7   0      176.13      179.58      6.23 o
   3  -7   0     1158.64     1144.97     23.30 o
   4  -7   0       82.89       96.35     12.34 o
   5  -7   0      353.52      355.89     24.62 o
   6  -7   0      200.17      203.23     16.87 o
   7  -7   0       12.58        9.71      7.05 o
   8  -7   0       39.20       47.00     11.71 o
   9  -7   0       13.31       14.28      8.57 o
   0  -6   0     2301.91     2342.81     65.96 o
   1  -6   0      292.74      284.63      6.94 o
   2  -6   0      694.02      711.33     14.04 o
   3  -6   0       15.64       15.88      1.30 o
   4  -6   0        9.68        5.93      5.62 o
   5  -6   0      572.68      597.74     46.21 o
   6  -6   0      335.21      361.02     24.48 o
   7  -6   0       16.98       12.79      6.23 o
   8  -6   0      306.84      306.04     25.25 o
   9  -6   0      111.59      123.10     18.00 o
  10  -6   0        6.53       -3.19      5.31 o
   1  -5   0       67.52       61.89      3.94 o
   2  -5   0     1374.27     1432.83     23.26 o
   3  -5   0     1400.51     1370.82     23.90 o
   4  -5   0      134.56      146.71     11.92 o
   5  -5   0      579.76      565.15     26.60 o
   6  -5   0      217.87      229.32     21.69 o
   7  -5   0      110.56      107.54     16.69 o
   8  -5   0       83.17       95.62     11.79 o
   9  -5   0      100.41      107.04     18.27 o
  10  -5   0       41.61       45.54     10.85 o
  11  -5   0      128.86      122.25     23.16 o
   0  -4   0     8843.17     9126.62    306.93 o
   1  -4   0     1663.73     1685.28     28.35 o
   2  -4   0     2112.71     2260.45     35.47 o
   3  -4   0     1308.65     1273.89     38.88 o
   4  -4   0       87.58       79.43      9.49 o
   5  -4   0      129.60      125.56     13.01 o
   6  -4   0      507.81      505.20     24.05 o
   7  -4   0      160.58      137.66     16.81 o
   8  -4   0      351.84      345.17     18.62 o
   9  -4   0      421.14      417.85     25.26 o
  10  -4   0       15.10       16.48      6.77 o
  11  -4   0       29.42       22.50      9.25 o
   1  -3   0     4669.27     5020.96    100.38 o
   2  -3   0     3964.15     3879.07    100.32 o
   3  -3   0     5932.00     6148.89    195.40 o
   4  -3   0       44.03       42.18      5.30 o
   5  -3   0     1021.05      995.00     37.12 o
   6  -3   0     1887.72     1868.35     60.39 o
   7  -3   0       37.52       37.71      7.29 o
   8  -3   0       61.37       58.06      8.79 o
   9  -3   0       31.84       30.97      5.91 o
  10  -3   0       14.55       11.68      4.36 o
  11  -3   0       81.48       97.50     13.72 o
   0  -2   0     2781.96     2701.00     59.23 o
   1  -2   0      867.90      876.31     12.49 o
   2  -2   0     1351.24     1334.01     31.24 o
   3  -2   0      567.98      539.80     17.66 o
   4  -2   0      546.66      586.06     17.36 o
   5  -2   0     1655.55     1637.11     46.78 o
   6  -2   0     1577.53     1533.34     52.32 o
   7  -2   0       33.69       36.90      6.10 o
   8  -2   0     1037.76     1019.06     30.53 o
   9  -2   0      339.16      330.36     18.07 o
  10  -2   0        0.49        4.52      2.92 o
  11  -2   0        7.09        6.81      5.20 o
  12  -2   0        1.83        2.86      3.59 o
   1  -1   0     1665.76     1683.76     35.88 o
   2  -1   0     3510.36     3415.60     83.44 o
   3  -1   0    10906.92    10972.88    376.96 o
   4  -1   0      639.88      683.19     21.12 o
   5  -1   0     1905.08     1826.91     51.46 o
   6  -1   0     1733.83     1820.21     51.59 o
   7  -1   0      132.93      124.63     12.15 o
   8  -1   0       35.62       39.04      4.30 o
   9  -1   0      130.72      136.30     10.37 o
  10  -1   0       18.31       22.13      5.49 o
  11  -1   0      240.06      252.98     14.19 o
  12  -1   0       40.12       42.12      7.84 o
   2   0   0     8311.52     8449.74    206.08 o
   3   0   0       19.04       28.35      1.77 o
   4   0   0      322.07      365.94      9.15 o
   5   0   0      347.88      438.57     13.72 o
   6   0   0     1574.41     1564.68     40.89 o
   7   0   0      394.75      383.42     10.92 o
   8   0   0      717.51      732.02     23.15 o
   9   0   0     1031.43     1045.27     30.02 o
  10   0   0       41.63       49.64      5.46 o
  11   0   0       14.14       14.02      5.25 o
  12   0   0       14.64       15.26      5.15 o
   1   1   0     1883.89     1898.88     53.66 o
   2   1   0     3065.73     2883.71     48.75 o
   3   1   0    11060.00    11185.63    302.24 o
   4   1   0      780.28      838.27     15.68 o
   5   1   0     2319.74     2402.88     46.50 o
   6   1   0     1733.87     1837.36     48.67 o
   7   1   0      151.06      149.47      5.20 o
   8   1   0       19.01       17.67      4.03 o
   9   1   0      138.09      151.67      7.31 o
  10   1   0       13.86       10.95      2.91 o
  11   1   0      240.55      258.13     13.40 o
  12   1   0       50.09       31.82      6.17 o
   0   2   0     2273.89     2253.60     77.04 o
   1   2   0     1045.84     1042.43     29.66 o
   2   2   0     1374.69     1402.95     54.84 o
   3   2   0      726.26      703.29     24.28 o
   4   2   0      551.38      588.62     10.89 o
   5   2   0     1656.61     1682.41     30.36 o
   6   2   0     1489.25     1562.65     35.22 o
   7   2   0       27.98       35.00      2.89 o
   8   2   0      983.67     1068.23     39.59 o
   9   2   0      370.92      390.30     19.01 o
  10   2   0        2.01        1.51      1.81 o
  11   2   0        6.29        4.63      1.92 o
   1   3   0     4562.02     4657.30    188.28 o
   2   3   0     3999.90     4032.34    158.16 o
   3   3   0     6080.57     6002.85    269.35 o
   8   3   0       47.88       51.07      2.10 o
   9   3   0       22.13       21.76      1.73 o
  10   3   0       10.13        5.11      1.52 o
  -4 -10   1       27.58       33.34      8.84 o
  -3 -10   1       30.26       24.64      6.98 o
  -2 -10   1        7.49        1.92      2.31 o
  -1 -10   1      184.77      186.78      7.29 o
   0 -10   1       27.23       26.76      3.36 o
   1 -10   1      180.03      181.02      8.93 o
   2 -10   1      135.99      147.63     14.42 o
   3 -10   1       32.19       36.54      8.62 o
   4 -10   1       53.11       44.79     10.48 o
  -7  -9   1       35.08       34.50     12.75 o
  -6  -9   1       75.15       80.96     15.39 o
  -5  -9   1       44.76       44.51     11.24 o
  -4  -9   1      361.07      350.95     23.69 o
  -3  -9   1       18.05       12.09      1.74 o
  -2  -9   1      166.13      160.53      6.66 o
  -1  -9   1      193.05      198.61      8.32 o
   0  -9   1       68.68       70.65      4.61 o
   1  -9   1       22.30       24.45      2.83 o
   2  -9   1       26.80       21.63      3.89 o
   3  -9   1       75.18       83.72     13.13 o
   4  -9   1      151.31      155.41     15.73 o
   5  -9   1      256.14      273.79     25.72 o
   6  -9   1       24.58       33.12     12.63 o
  -8  -8   1        1.38        1.38      4.22 o
  -7  -8   1      212.94      233.24     21.28 o
  -6  -8   1       67.98       74.74     12.05 o
  -5  -8   1       25.35       27.78      8.71 o
  -4  -8   1      125.49      131.61      4.09 o
  -3  -8   1      146.54      141.19      4.75 o
  -2  -8   1       22.34       22.84      2.82 o
  -1  -8   1      430.19      448.51     10.45 o
   0  -8   1       78.06       85.06      6.23 o
   1  -8   1      316.28      335.10      9.65 o
   2  -8   1      471.05      466.98     14.29 o
   3  -8   1       40.36       32.70      2.30 o
   4  -8   1      124.56      155.55     28.58 o
   5  -8   1       28.68       30.02     12.42 o
   6  -8   1       16.12       24.25     12.73 o
   7  -8   1      209.91      233.63     22.74 o
   8  -8   1        7.43       11.30      9.61 o
  -9  -7   1       20.96       21.42     10.65 o
  -8  -7   1       15.58        8.99      6.59 o
  -7  -7   1        1.99        1.21      3.86 o
  -6  -7   1      216.26      213.64     16.80 o
  -5  -7   1        9.12        9.38      5.65 o
  -4  -7   1     1287.46     1239.21     24.71 o
  -3  -7   1      305.63      313.72      7.45 o
  -2  -7   1      847.63      855.39     17.71 o
  -1  -7   1      600.15      586.54     13.56 o
   0  -7   1       21.14       23.49      3.15 o
   1  -7   1       21.00       22.47      2.40 o
   2  -7   1      308.83      314.13      9.58 o
   3  -7   1      141.52      139.65      3.97 o
   4  -7   1      500.77      520.86     29.45 o
   5  -7   1      498.71      514.57     31.70 o
   6  -7   1      126.88      130.85     18.55 o
   7  -7   1      106.34      129.23     19.45 o
   8  -7   1       40.74       43.82     13.00 o
   9  -7   1        5.67        1.12      5.27 o
 -10  -6   1       35.37       37.27     11.00 o
  -9  -6   1       85.82       85.73     13.82 o
  -8  -6   1       64.84       69.22     11.57 o
  -7  -6   1     1163.10     1132.98     47.41 o
  -6  -6   1      104.00      102.80     12.51 o
  -5  -6   1      580.78      591.50     23.85 o
  -4  -6   1      192.52      180.09      3.92 o
  -3  -6   1      122.69      121.35      4.68 o
  -2  -6   1       47.70       50.29      3.92 o
  -1  -6   1     1572.48     1586.00     30.41 o
   0  -6   1      321.82      333.59      8.94 o
   1  -6   1     1889.74     1949.18     34.27 o
   2  -6   1     1935.81     1949.64     39.35 o
   3  -6   1        1.97        4.23      1.16 o
   4  -6   1      603.77      608.37     34.05 o
   5  -6   1        3.83        3.85      5.45 o
   6  -6   1      156.30      163.71     17.99 o
   7  -6   1      367.58      412.60     30.19 o
   8  -6   1      186.68      193.05     22.69 o
   9  -6   1       42.61       41.03     11.10 o
  10  -6   1       46.20       46.81     14.57 o
 -11  -5   1       23.95       24.98     10.82 o
 -10  -5   1      135.22      136.11     18.18 o
  -9  -5   1      115.88      115.23     15.89 o
  -8  -5   1       92.33       91.58     11.53 o
  -7  -5   1       28.32       33.92      9.30 o
  -6  -5   1      192.68      179.95     14.20 o
  -5  -5   1      473.15      450.22     20.43 o
  -4  -5   1     1800.32     1705.57     44.68 o
  -3  -5   1      293.52      276.20      6.25 o
  -2  -5   1     1192.81     1222.62     19.92 o
  -1  -5   1     3233.46     3346.31     61.96 o
   0  -5   1      542.00      584.97     10.65 o
   1  -5   1       63.14       69.13      2.89 o
   2  -5   1      235.54      240.09      5.51 o
   3  -5   1       62.43       67.12      1.80 o
   4  -5   1     1713.53     1758.41     66.51 o
   5  -5   1     1417.47     1423.36     52.93 o
   6  -5   1       94.31       94.47     15.30 o
   7  -5   1      127.47      129.68     16.05 o
   8  -5   1       39.26       39.70     11.25 o
   9  -5   1       64.77       59.19     16.81 o
  10  -5   1        3.63        7.99      6.34 o
 -11  -4   1       20.51       28.62      8.78 o
 -10  -4   1       41.00       45.65     10.73 o
  -9  -4   1       50.76       59.22      9.45 o
  -8  -4   1      173.59      174.27     14.92 o
  -7  -4   1      803.70      792.28     27.49 o
  -6  -4   1      954.90      907.43     30.66 o
  -5  -4   1      488.51      488.43     17.02 o
  -4  -4   1      871.66      815.46     26.71 o
  -3  -4   1      409.53      431.24      8.69 o
  -2  -4   1      619.91      649.11     11.59 o
  -1  -4   1     2265.30     2323.74     36.95 o
   0  -4   1      157.87      153.80      3.59 o
   1  -4   1     1862.00     1839.19     29.29 o
   2  -4   1     5990.76     6278.08    136.18 o
   3  -4   1      131.42      144.54     11.16 o
   4  -4   1      384.45      391.41     17.11 o
   5  -4   1      241.70      263.21     18.58 o
   6  -4   1      800.63      775.82     32.74 o
   7  -4   1      451.28      427.30     28.80 o
   8  -4   1      163.82      184.59     18.03 o
   9  -4   1       27.14       31.61     16.88 o
  10  -4   1      186.17      212.87     18.12 o
  11  -4   1       21.81       11.31      7.56 o
 -12  -3   1       29.78       30.24     11.60 o
 -11  -3   1       19.46       21.72      7.00 o
 -10  -3   1      321.66      346.50     21.07 o
  -9  -3   1      480.60      443.62     20.81 o
  -8  -3   1      141.61      140.25     10.73 o
  -7  -3   1        3.46        3.60      3.26 o
  -6  -3   1      164.28      146.14      8.31 o
  -5  -3   1     1145.67     1126.69     30.64 o
  -4  -3   1     5279.83     5463.93    174.03 o
  -3  -3   1      645.36      645.50      9.68 o
  -2  -3   1     2714.44     2746.24     55.68 o
  -1  -3   1     4371.36     4409.32     84.80 o
   0  -3   1     1075.68     1049.88     18.77 o
   1  -3   1      168.02      175.65      4.54 o
   2  -3   1     1650.29     1720.27     44.82 o
   3  -3   1      248.89      257.03     10.78 o
   4  -3   1     2135.68     2093.19     61.17 o
   5  -3   1     3170.06     3189.77     99.52 o
   6  -3   1      503.35      484.29     25.98 o
   7  -3   1      848.54      837.91     38.75 o
   8  -3   1        3.11       10.92      6.26 o
   9  -3   1       49.19       39.53     17.67 o
  10  -3   1       52.50       42.28     19.34 o
  11  -3   1       15.80       11.50      8.00 o
 -12  -2   1       50.83       32.40     13.48 o
 -11  -2   1       14.77       13.22      6.33 o
 -10  -2   1       74.23       88.71      9.37 o
  -9  -2   1       26.11       29.17      6.92 o
  -8  -2   1      524.66      502.52     18.34 o
  -7  -2   1     2083.29     2012.78     59.78 o
  -6  -2   1     1076.04     1010.97     25.56 o
  -5  -2   1      601.63      627.04     11.32 o
  -4  -2   1     1467.66     1467.79     27.89 o
  -3  -2   1     1319.54     1314.04     19.13 o
  -2  -2   1     1136.78     1109.32     20.71 o
  -1  -2   1     3695.16     3551.20     73.21 o
   0  -2   1     1167.94     1171.94     19.32 o
   1  -2   1    10103.89     9971.79    577.07 o
   2  -2   1     7072.60     6916.81    228.82 o
   3  -2   1      275.18      307.82      5.16 o
   4  -2   1      378.05      370.46     13.10 o
   5  -2   1      140.88      136.66     10.26 o
   6  -2   1      146.01      138.08     10.70 o
   7  -2   1      920.20      897.79     32.69 o
   8  -2   1      267.15      270.58     15.35 o
   9  -2   1       27.06       35.39     10.44 o
  10  -2   1      243.54      258.27     15.23 o
  11  -2   1       81.37       77.34     26.99 o
 -12  -1   1       70.02       73.00     11.10 o
 -11  -1   1       17.97       15.54      5.35 o
 -10  -1   1      366.12      370.24     30.48 o
  -9  -1   1      274.81      264.63     12.40 o
  -8  -1   1      118.23      116.90      9.77 o
  -7  -1   1       25.75       25.59      3.91 o
  -6  -1   1      172.08      176.82      6.10 o
  -5  -1   1     1010.44     1055.55     22.29 o
  -4  -1   1     6493.26     6405.86    162.32 o
  -3  -1   1      910.41      843.11     15.71 o
  -2  -1   1     7120.86     7130.74    169.40 o
   0  -1   1     7952.70     7920.44    225.36 o
   1  -1   1      283.06      268.98      4.61 o
   2  -1   1      854.56      785.65     15.03 o
   3  -1   1       38.21       33.57      1.77 o
   4  -1   1     9359.30    10015.18    281.84 o
   5  -1   1     1320.37     1248.57     38.40 o
   6  -1   1      145.76      142.77      7.84 o
   7  -1   1      356.17      355.39     16.00 o
   8  -1   1      127.56      134.22     11.74 o
   9  -1   1      102.85      102.63     11.39 o
  10  -1   1      120.30      116.56     10.63 o
  11  -1   1       14.77        9.67      3.90 o
  12  -1   1       35.47       44.16      6.96 o
 -12   0   1      136.65      146.26     12.49 o
 -11   0   1       29.75       24.25      4.57 o
 -10   0   1       24.28       33.82      4.67 o
  -9   0   1       88.39       94.37      6.47 o
  -8   0   1        7.66       15.61      3.42 o
  -7   0   1     1773.63     1739.26     41.79 o
  -6   0   1     1502.07     1477.14     33.17 o
  -5   0   1     2111.24     2128.20     47.57 o
  -4   0   1      103.14       81.15      4.01 o
  -3   0   1      614.74      634.97     10.87 o
  -2   0   1     3014.09     3009.91     50.26 o
   1   0   1     2360.68     2172.95     45.12 o
   2   0   1     7967.06     8132.06    246.03 o
   3   0   1      648.71      680.46     18.24 o
   4   0   1     3576.11     4141.69     93.12 o
   5   0   1      340.36      342.49     10.19 o
   6   0   1      416.49      427.89     15.55 o
   7   0   1     2823.93     2841.92     83.78 o
   8   0   1      294.70      304.82     15.30 o
   9   0   1      347.95      311.24     11.96 o
  10   0   1      114.80      145.03      9.92 o
  11   0   1       44.85       40.22      6.36 o
  12   0   1        0.28        2.98      3.55 o
 -12   1   1       60.21       63.02      6.75 o
 -11   1   1       13.40       12.82      3.06 o
 -10   1   1      360.01      378.58     19.39 o
  -9   1   1      276.03      281.69     10.14 o
  -8   1   1      116.61      121.97      6.06 o
  -7   1   1       32.31       35.21      2.74 o
  -6   1   1      197.04      210.80      6.05 o
  -5   1   1     1375.74     1445.57     59.25 o
  -4   1   1     6737.76     6846.11    171.19 o
  -3   1   1      828.95      772.07     17.90 o
  -2   1   1     7026.31     6906.94    281.34 o
  -1   1   1     1805.18     1728.05     28.06 o
   0   1   1     7816.56     7706.83    217.13 o
   1   1   1      286.73      258.53      8.65 o
   2   1   1     1019.93      927.40     19.56 o
   3   1   1       35.10       31.03      2.63 o
   4   1   1     9066.66     9441.47    260.92 o
   5   1   1     1505.32     1477.00     35.29 o
   6   1   1      115.60      106.21      5.00 o
   7   1   1      432.63      441.78     28.25 o
   8   1   1      102.80      113.15      6.21 o
   9   1   1       88.29       92.37      6.19 o
  10   1   1      124.04      123.45      8.92 o
  11   1   1       10.56        7.33      3.01 o
  12   1   1       36.89       17.19     13.24 o
 -11   2   1       17.31       10.47      4.16 o
 -10   2   1       59.82       56.08     13.86 o
  -9   2   1       21.67       21.75      5.51 o
  -8   2   1      508.85      524.78     38.28 o
  -7   2   1     2008.46     2029.60     76.40 o
  -6   2   1     1023.13     1008.23     32.52 o
  -5   2   1      456.25      479.87     25.66 o
  -4   2   1     1416.51     1353.55     50.48 o
  -3   2   1     1354.05     1345.41     32.04 o
  -2   2   1     1205.29     1148.98     47.43 o
  -1   2   1     3388.45     3278.46     81.79 o
   0   2   1     1205.51     1179.69     27.01 o
   1   2   1     9538.61     9553.05    246.10 o
   2   2   1     6930.36     6429.77    320.38 o
   3   2   1      271.33      283.99      6.33 o
   5   2   1      149.05      144.77      5.26 o
   6   2   1      191.91      196.43      6.64 o
   7   2   1      922.69      940.28     18.94 o
   8   2   1      217.47      224.39      7.52 o
   9   2   1       42.17       54.42      3.84 o
  10   2   1      228.76      246.33     10.11 o
  11   2   1       71.87       66.12      7.04 o
 -10   3   1      316.15      302.99      8.84 o
  -9   3   1      511.50      471.02     12.79 o
  -8   3   1      147.98      143.65      5.09 o
  -7   3   1        4.69        4.19      0.94 o
  -6   3   1      140.99      121.77      5.15 o
  -5   3   1     1035.41     1047.69     47.93 o
  -4   3   1     4974.66     5246.66    263.07 o
  -3   3   1      670.89      658.38     13.39 o
  -2   3   1     2398.15     2391.51     57.81 o
  -1   3   1     4187.70     4272.28    115.31 o
   0   3   1     1142.83     1109.14     25.74 o
   1   3   1      157.95      163.10      5.80 o
   2   3   1     1540.49     1613.83     35.21 o
   3   3   1      237.93      245.32     14.99 o
   5   3   1     3068.41     3022.26     95.66 o
   6   3   1      529.71      506.76     20.45 o
   7   3   1      747.66      783.23     28.47 o
   8   3   1       12.40       18.23      2.80 o
   9   3   1       56.26       54.77      3.10 o
  -6   4   1      888.04      828.21     46.54 o
  -5   4   1      501.66      517.92     44.34 o
  -4   4   1      810.69      784.07     37.71 o
  -3   4   1      403.53      430.26     22.18 o
  -2   4   1      656.38      685.48     15.72 o
  -1   4   1     2115.09     2122.28     53.99 o
   0   4   1      114.55      114.13      5.20 o
   1   4   1     2207.41     2126.59     50.15 o
   2   4   1     5900.59     5858.58    241.29 o
  -5   5   1      533.10      472.58     30.87 o
  -4   5   1     1670.52     1524.85     71.60 o
  -3   5   1      238.56      231.70     28.62 o
  -2   5   1     1097.27     1072.82     46.38 o
  -1   5   1     3305.67     3262.84    133.53 o
   0   5   1      513.88      534.51     20.58 o
   1   5   1       48.07       48.30      7.17 o
  -3   6   1       92.06       79.19     12.75 o
  -2   6   1       40.98       46.40      8.16 o
  -1   6   1     1713.76     1597.70     63.94 o
  -4 -10   2        1.07        1.87      3.84 o
  -3 -10   2       27.23       23.30     12.29 o
  -2 -10   2        8.88        5.63      2.16 o
  -1 -10   2       69.28       72.03      5.58 o
   0 -10   2       44.67       46.41      5.13 o
   1 -10   2      163.30      167.29     18.05 o
   2 -10   2       30.52       32.19     13.94 o
   3 -10   2      143.35      150.17     28.73 o
  -7  -9   2        5.66       15.19      9.38 o
  -6  -9   2       11.08        6.57      7.45 o
  -5  -9   2       43.33       19.49     10.60 o
  -4  -9   2       48.72       40.85     16.99 o
  -3  -9   2      130.34      133.19      6.23 o
  -2  -9   2      369.32      362.64     10.07 o
  -1  -9   2       19.71       16.32      3.28 o
   0  -9   2      251.34      247.96     10.70 o
   1  -9   2       26.81       26.86      3.98 o
   2  -9   2       78.60       78.61      4.90 o
   3  -9   2       80.39      104.18     15.47 o
   4  -9   2       68.64       77.09     18.75 o
   5  -9   2       41.73       56.36     22.24 o
   6  -9   2       29.26       38.01     21.22 o
  -8  -8   2       80.63       74.57     14.73 o
  -7  -8   2       17.75       26.07      9.21 o
  -6  -8   2      184.43      202.44     18.15 o
  -5  -8   2      307.49      316.97     22.65 o
  -4  -8   2       14.61        9.21      1.58 o
  -3  -8   2      151.69      152.34      6.50 o
  -2  -8   2       63.45       69.61      5.55 o
  -1  -8   2        9.57        9.38      2.54 o
   0  -8   2      279.82      279.16      9.28 o
   1  -8   2      568.99      599.43     22.44 o
   2  -8   2       85.23       89.05      5.56 o
   3  -8   2      400.56      375.82     18.41 o
   4  -8   2       77.90      100.87     18.57 o
   5  -8   2       18.36       16.89     11.08 o
   6  -8   2        6.58        4.42      8.48 o
   7  -8   2       30.52       33.01     17.47 o
  -9  -7   2       43.79       53.61     13.10 o
  -8  -7   2       90.00      105.66     17.57 o
  -7  -7   2       19.19       25.30      9.18 o
  -6  -7   2       36.37       36.84      8.23 o
  -5  -7   2      232.95      231.05     15.26 o
  -4  -7   2       12.66        6.92      1.88 o
  -3  -7   2     1019.27     1035.70     23.35 o
  -2  -7   2      337.07      344.38     11.02 o
  -1  -7   2       20.37       23.03      2.94 o
   0  -7   2      934.67      953.68     19.87 o
   1  -7   2      105.85      105.79      7.76 o
   2  -7   2       76.64       76.85      6.37 o
   3  -7   2      381.59      370.71      9.82 o
   4  -7   2      273.73      309.77     23.05 o
   5  -7   2      200.40      205.34     21.26 o
   6  -7   2      412.63      477.24     42.07 o
   7  -7   2       44.52       48.58     14.42 o
   8  -7   2       66.02       73.73     22.00 o
 -10  -6   2       41.21       39.43     12.43 o
  -9  -6   2       16.81       16.25      8.76 o
  -8  -6   2      136.42      144.92     15.29 o
  -7  -6   2       64.77       67.62     10.25 o
  -6  -6   2      233.21      231.32     20.42 o
  -5  -6   2      967.98      934.85     34.93 o
  -4  -6   2       38.07       39.14      2.74 o
  -3  -6   2      132.62      138.07      6.38 o
  -2  -6   2      139.18      149.33      4.96 o
  -1  -6   2       51.71       57.05      4.58 o
   0  -6   2      799.48      813.63     16.64 o
   1  -6   2     1048.88     1054.65     22.88 o
   2  -6   2      398.66      413.36      9.52 o
   3  -6   2     1315.86     1247.18     26.52 o
   4  -6   2       33.26       27.03      7.56 o
   5  -6   2       19.46       22.33     10.02 o
   6  -6   2       54.05       64.43     13.04 o
   7  -6   2       26.28       32.79     14.02 o
   8  -6   2       53.77       54.83     14.82 o
   9  -6   2      194.25      195.75     31.30 o
 -11  -5   2       69.15       79.24     16.48 o
 -10  -5   2       73.12       80.45     13.25 o
  -9  -5   2       81.12       95.98     12.81 o
  -8  -5   2      486.74      477.10     24.36 o
  -7  -5   2       83.50       78.74     10.83 o
  -6  -5   2       95.74       89.38      9.06 o
  -5  -5   2      458.25      444.22     17.88 o
  -4  -5   2      144.00      147.74      3.37 o
  -3  -5   2     1102.23     1060.42     22.60 o
  -2  -5   2     2907.05     2947.28     59.88 o
  -1  -5   2      374.76      384.85     10.36 o
   0  -5   2      771.21      750.53     14.74 o
   1  -5   2      221.08      222.41      8.61 o
   2  -5   2       51.98       59.39      2.75 o
   3  -5   2      488.17      509.08      9.56 o
   4  -5   2      257.67      245.91     19.78 o
   5  -5   2      183.46      185.09     15.88 o
   6  -5   2      784.45      784.51     44.77 o
   7  -5   2       57.52       69.67     12.92 o
   8  -5   2      141.36      149.15     23.47 o
   9  -5   2       14.56       28.95     13.70 o
  10  -5   2        5.27        5.76      7.40 o
 -11  -4   2       47.00       55.35     11.26 o
 -10  -4   2       34.29       37.50     11.91 o
  -9  -4   2      130.84      133.34     12.79 o
  -8  -4   2      355.56      353.43     18.42 o
  -7  -4   2       18.69       24.90      6.29 o
  -6  -4   2     1499.15     1419.79     40.44 o
  -5  -4   2     1584.20     1469.45     32.01 o
  -4  -4   2       50.57       51.53      2.48 o
  -3  -4   2      492.91      464.83     11.26 o
  -2  -4   2      272.61      258.72      8.23 o
  -1  -4   2      292.33      287.56      7.62 o
   0  -4   2     3543.32     3612.79     82.48 o
   1  -4   2     3759.65     3861.07     94.56 o
   2  -4   2      517.42      513.40     14.29 o
   3  -4   2     3262.62     3225.48    105.35 o
   4  -4   2      438.26      438.78     22.01 o
   5  -4   2        3.09        8.62      5.34 o
   6  -4   2      114.43      128.35     12.97 o
   7  -4   2       72.92       79.16     14.63 o
   8  -4   2      117.13      124.19     15.64 o
   9  -4   2      405.15      420.22     36.01 o
  10  -4   2        7.52        8.54      8.83 o
 -12  -3   2       82.59       88.62     14.11 o
 -11  -3   2      116.62      135.64     13.99 o
 -10  -3   2       64.40       73.28     10.41 o
  -9  -3   2      149.88      140.66     14.08 o
  -8  -3   2      722.55      702.36     23.65 o
  -7  -3   2       65.11       64.90      7.44 o
  -6  -3   2       18.55       14.83      3.02 o
  -5  -3   2      230.05      209.84      5.02 o
  -4  -3   2      188.37      219.25      5.99 o
  -3  -3   2     4277.04     4241.67     99.00 o
  -2  -3   2     6642.10     6694.28    172.75 o
  -1  -3   2      239.87      262.08      6.74 o
   0  -3   2     6815.03     6992.48    221.22 o
   1  -3   2      540.74      561.74     16.18 o
   2  -3   2       63.70       67.65      2.91 o
   3  -3   2     1383.61     1439.89     27.51 o
   4  -3   2      479.18      461.06      8.89 o
   5  -3   2      287.94      292.43     14.57 o
   6  -3   2     2478.15     2545.22     94.65 o
   7  -3   2      298.57      306.64     19.56 o
   8  -3   2       75.26       88.25     11.67 o
   9  -3   2       46.46       49.23     13.19 o
  10  -3   2        6.20        3.33      4.89 o
  11  -3   2       11.73        5.35      5.54 o
 -12  -2   2        0.35        2.00      3.73 o
 -11  -2   2       83.85      107.55     13.01 o
 -10  -2   2      102.42      107.31     10.07 o
  -9  -2   2       14.61       11.05      4.81 o
  -8  -2   2      659.85      636.01     23.32 o
  -7  -2   2      416.27      400.97     10.17 o
  -6  -2   2     1256.28     1245.46     27.37 o
  -5  -2   2     4940.70     4947.31    105.46 o
  -4  -2   2      151.13      157.55      4.39 o
  -3  -2   2     1354.86     1268.43     27.68 o
  -2  -2   2     1069.06     1125.46     20.80 o
  -1  -2   2      739.59      742.80     16.43 o
   0  -2   2     5804.45     5705.18    167.06 o
   1  -2   2     1859.04     1807.30     40.28 o
   2  -2   2      271.77      245.00      5.79 o
   3  -2   2     3433.01     3419.23    137.02 o
   4  -2   2     1255.48     1285.45     26.38 o
   5  -2   2      206.77      223.10      7.65 o
   6  -2   2      637.40      653.19     24.38 o
   7  -2   2       43.70       49.31      8.17 o
   8  -2   2      170.56      177.59     17.05 o
   9  -2   2      476.18      478.36     30.31 o
  10  -2   2       34.04       34.89      9.26 o
  11  -2   2       85.00       93.61     10.98 o
 -12  -1   2      122.00      128.78     13.32 o
 -11  -1   2      170.06      187.96     12.62 o
 -10  -1   2      139.79      137.27     13.98 o
  -9  -1   2      194.45      215.71     12.72 o
  -8  -1   2     1559.62     1572.05     35.87 o
  -7  -1   2       46.52       41.67      4.56 o
  -6  -1   2        8.04       13.93      2.16 o
  -5  -1   2      740.84      732.21     15.57 o
  -4  -1   2      322.71      328.40      6.57 o
  -3  -1   2     6921.38     6826.53    166.67 o
  -2  -1   2     8804.73     8886.89    234.79 o
  -1  -1   2      229.85      215.13      8.76 o
   0  -1   2     4819.44     4810.65    131.70 o
   1  -1   2     6003.33     5949.65    172.06 o
   2  -1   2      286.28      308.39      8.58 o
   3  -1   2     1057.92     1018.03     24.71 o
   4  -1   2     1052.41     1061.33     25.61 o
   5  -1   2      419.62      412.66     11.34 o
   6  -1   2     2295.75     2280.36     66.07 o
   7  -1   2      413.33      421.29     17.68 o
   8  -1   2       93.86       96.93     10.87 o
   9  -1   2       69.54       77.00     15.21 o
  10  -1   2       20.71       19.36      7.90 o
  11  -1   2       54.69       46.37      8.64 o
 -12   0   2        0.74        1.65      3.12 o
 -11   0   2       39.04       29.98      5.93 o
 -10   0   2       74.25       75.44     10.75 o
  -9   0   2      239.39      251.77     12.86 o
  -8   0   2      416.52      417.51     13.35 o
  -7   0   2      226.35      213.54      7.92 o
  -6   0   2     5021.65     5238.28    132.57 o
  -5   0   2     3660.80     3691.05     86.85 o
  -4   0   2      128.45      132.72      7.88 o
  -3   0   2     1052.72      993.58     18.26 o
  -2   0   2       31.46       31.70      2.42 o
  -1   0   2     8918.91     8800.46    267.67 o
   0   0   2    10136.99    10655.39    480.44 o
   1   0   2    11589.92    11698.77    392.50 o
   2   0   2     1113.64     1082.70     22.79 o
   3   0   2     6193.43     5891.89    172.75 o
   4   0   2     2513.95     2596.41     67.25 o
   5   0   2       17.53       11.29      2.00 o
   6   0   2      308.17      322.01     17.97 o
   7   0   2       22.61       28.98      4.56 o
   8   0   2      170.86      164.69     10.17 o
   9   0   2      345.03      356.08     19.84 o
  10   0   2       49.69       56.48      6.09 o
  11   0   2       20.83       17.81      5.86 o
 -12   1   2      107.17      105.38      8.94 o
 -11   1   2      205.18      222.72     26.55 o
 -10   1   2      135.13      129.79     11.95 o
  -9   1   2      223.48      228.99      7.75 o
  -8   1   2     1560.28     1587.23     43.84 o
  -7   1   2       36.07       33.89      3.89 o
  -6   1   2        6.87        7.14      3.76 o
  -5   1   2      689.44      698.63     21.32 o
  -4   1   2      326.46      335.06      9.34 o
  -3   1   2     6462.68     6188.01    152.51 o
  -2   1   2     9386.10     9429.21    247.84 o
  -1   1   2      273.85      256.64      8.99 o
   0   1   2     5354.36     5062.01    134.30 o
   1   1   2     6562.82     6443.64    182.45 o
   2   1   2      275.80      289.93      7.05 o
   3   1   2     1082.45     1013.69     22.62 o
   4   1   2     1186.35     1149.27     29.65 o
   5   1   2      435.22      415.60     11.40 o
   6   1   2     1999.11     1967.38     60.54 o
   7   1   2      401.47      404.43     15.41 o
   8   1   2       74.14       89.71      7.84 o
   9   1   2       62.89       69.36      7.87 o
  10   1   2       26.14       25.07      4.84 o
  11   1   2       56.94       55.41      5.95 o
 -11   2   2       70.61       70.76      6.29 o
 -10   2   2      103.42       99.20      8.26 o
  -9   2   2        5.17        6.20      2.42 o
  -8   2   2      615.63      613.70     18.21 o
  -7   2   2      420.09      392.99     13.58 o
  -6   2   2     1383.31     1352.36     38.08 o
  -5   2   2     5154.30     5014.18    148.89 o
  -4   2   2      116.59      134.47     10.99 o
  -3   2   2     1541.38     1453.60     34.15 o
  -2   2   2     1095.33     1172.92     23.92 o
  -1   2   2      775.68      761.64     13.64 o
   0   2   2     6078.35     5756.43    135.43 o
   1   2   2     1842.35     1698.06     53.26 o
   2   2   2      262.98      224.98      9.72 o
   3   2   2     3298.43     3192.90     85.37 o
   4   2   2     1428.80     1403.76     34.97 o
   5   2   2      177.40      170.45      4.69 o
   6   2   2      616.12      636.11     16.54 o
   7   2   2       61.01       68.70      4.73 o
   8   2   2      166.28      183.99     15.57 o
   9   2   2      488.48      494.90     24.84 o
  10   2   2       30.93       19.97      3.66 o
 -10   3   2       69.58       57.69      2.93 o
  -9   3   2      200.69      163.64      5.68 o
  -8   3   2      607.58      570.75     13.49 o
  -7   3   2       88.52       80.52      5.40 o
  -6   3   2       17.43       13.72      2.48 o
  -5   3   2      237.83      208.15     14.74 o
  -4   3   2      207.42      242.52      6.34 o
  -3   3   2     4515.75     4546.16    174.05 o
  -2   3   2     6650.04     6732.66    206.93 o
  -1   3   2      200.75      209.92      8.86 o
   0   3   2     6931.40     6920.14    179.27 o
   1   3   2      380.01      412.62      8.13 o
   2   3   2       78.71       82.85      2.78 o
   3   3   2     1289.65     1265.87     30.98 o
   4   3   2      478.18      408.45     21.62 o
   5   3   2      264.07      244.34      7.74 o
   6   3   2     2574.61     2580.39     66.05 o
   7   3   2      347.57      334.04      7.53 o
   8   3   2       83.41       84.28      3.47 o
   9   3   2       55.63       54.20      2.85 o
  -8   4   2      439.29      401.44     33.22 o
  -7   4   2       28.56       25.82     10.46 o
  -6   4   2     1388.43     1372.14     70.58 o
  -5   4   2     1715.54     1644.89     38.78 o
  -4   4   2       64.98       61.88      9.38 o
  -3   4   2      529.16      514.64     12.46 o
  -2   4   2      237.73      230.22      9.60 o
  -1   4   2      278.38      271.69     11.14 o
   0   4   2     3214.54     3225.81     89.88 o
   1   4   2     4096.05     4244.54    121.53 o
   2   4   2      568.48      549.64     13.03 o
   3   4   2     3166.02     3144.61     90.34 o
   4   4   2      408.42      371.10     18.32 o
  -8   5   2      538.06      535.15     42.86 o
  -7   5   2       86.94       86.27     16.70 o
  -6   5   2       94.82       85.36     16.09 o
  -5   5   2      524.51      500.43     32.36 o
  -4   5   2      156.73      156.86      6.46 o
  -3   5   2     1220.62     1171.64     29.24 o
  -2   5   2     2879.70     2843.31     85.21 o
  -1   5   2      374.91      361.52     12.06 o
   0   5   2      734.24      681.01     19.31 o
   1   5   2      290.18      280.09     16.15 o
   2   5   2       76.65       85.95      3.70 o
   3   5   2      412.02      419.13     28.61 o
  -7   6   2       60.54       65.42     17.88 o
  -6   6   2      274.09      265.29     27.23 o
  -5   6   2      938.93      896.02     77.99 o
  -4   6   2       35.01       34.15     10.35 o
  -3   6   2      140.47      144.17     14.89 o
  -2   6   2      145.17      148.97     22.46 o
  -1   6   2       72.09       72.42      6.41 o
   0   6   2      710.30      687.44     25.07 o
   1   6   2     1153.02     1111.99     38.75 o
   2   6   2      366.19      368.12     17.92 o
  -5   7   2      211.43      181.85     24.53 o
  -4   7   2       18.38       15.89      6.50 o
  -3   7   2      931.76      855.27     49.16 o
  -2   7   2      354.71      348.41     22.81 o
  -1   7   2       13.87       17.00      5.97 o
   0   7   2     1008.15      932.97     38.39 o
  -4 -10   3       93.44      100.77     13.24 o
  -3 -10   3       51.58       43.68     17.76 o
  -2 -10   3       54.24       55.30     13.41 o
  -1 -10   3        3.40        2.08      4.62 o
   0 -10   3       53.55       56.16      6.54 o
   1 -10   3       19.40       15.32      3.81 o
   2 -10   3      114.33      137.53     26.18 o
   3 -10   3        6.13       10.76     20.48 o
  -7  -9   3       38.40       38.37     13.05 o
  -6  -9   3       16.39       16.47      8.78 o
  -5  -9   3       26.81       21.23     10.24 o
  -4  -9   3       38.23       28.23     13.09 o
  -3  -9   3      220.79      222.62      9.07 o
  -2  -9   3       66.30       70.59      5.80 o
  -1  -9   3      386.13      422.01     18.78 o
   0  -9   3       56.00       56.95      7.36 o
   1  -9   3      106.29      102.52      7.99 o
   2  -9   3       33.58       31.54      3.52 o
   3  -9   3       43.63       54.45     15.98 o
   4  -9   3        9.31        9.48     11.73 o
   5  -9   3       58.32       75.76     26.69 o
  -8  -8   3        1.88       -2.81      6.25 o
  -7  -8   3      157.52      161.16     17.89 o
  -6  -8   3       92.42      112.62     17.56 o
  -5  -8   3       12.10        9.05      3.41 o
  -4  -8   3      335.80      328.35     10.10 o
  -3  -8   3      165.36      170.27      7.77 o
  -2  -8   3      214.44      219.08      8.76 o
  -1  -8   3       21.58       26.56      4.59 o
   0  -8   3      273.78      289.27     11.61 o
   1  -8   3       51.24       52.62      6.10 o
   2  -8   3      473.81      466.83     13.73 o
   3  -8   3       70.44       64.35      4.06 o
   4  -8   3      219.75      256.20     29.44 o
   5  -8   3       93.91       94.70     21.26 o
   6  -8   3       22.00       25.35     20.87 o
   7  -8   3       14.33       13.18     13.65 o
  -9  -7   3      203.03      222.32     26.06 o
  -8  -7   3       33.03       39.45     12.18 o
  -7  -7   3      186.82      176.61     19.41 o
  -6  -7   3       94.05       95.76     11.52 o
  -5  -7   3       36.89       33.79      2.37 o
  -4  -7   3       11.02        9.56      1.64 o
  -3  -7   3      292.04      308.23      8.71 o
  -2  -7   3      148.58      149.14      5.87 o
  -1  -7   3     1762.59     1835.24     40.64 o
   0  -7   3       22.09       24.12      3.49 o
   1  -7   3      115.55      111.83      7.47 o
   2  -7   3       75.76       79.81      5.76 o
   3  -7   3       39.96       28.08      2.27 o
   4  -7   3       23.46       22.25      8.44 o
   5  -7   3      329.86      342.52     33.54 o
   6  -7   3        1.18        4.61      6.57 o
   7  -7   3       67.46       63.02     16.63 o
   8  -7   3       80.28       79.14     24.33 o
 -10  -6   3       15.29       22.98     10.89 o
  -9  -6   3       28.85       35.75      9.10 o
  -8  -6   3       52.18       64.36     10.01 o
  -7  -6   3      185.79      167.42     15.25 o
  -6  -6   3      443.60      425.07     20.98 o
  -5  -6   3      261.06      249.37      8.15 o
  -4  -6   3     1715.55     1720.94     39.25 o
  -3  -6   3      585.12      562.73     13.91 o
  -2  -6   3      416.29      406.05     14.25 o
  -1  -6   3       60.64       65.27      5.65 o
   0  -6   3      197.84      199.71      8.45 o
   1  -6   3      226.27      224.12      9.04 o
   2  -6   3     1240.04     1246.05     55.62 o
   3  -6   3      217.89      218.59      6.83 o
   4  -6   3      204.02      209.31     17.88 o
   5  -6   3      367.82      375.31     26.14 o
   6  -6   3        7.80        9.77      7.12 o
   7  -6   3        7.99        1.39      4.77 o
   8  -6   3       26.17       25.62     11.72 o
   9  -6   3        1.02        0.04      4.40 o
 -11  -5   3       10.23       11.52      9.95 o
 -10  -5   3      193.22      213.56     22.29 o
  -9  -5   3      284.04      283.15     20.20 o
  -8  -5   3        1.89        1.80      4.00 o
  -7  -5   3      536.70      546.83     23.98 o
  -6  -5   3      260.71      250.07     19.39 o
  -5  -5   3      180.49      167.41      5.96 o
  -4  -5   3      100.77      102.49      7.21 o
  -3  -5   3     1180.95     1187.80     29.73 o
  -2  -5   3      452.90      456.56     12.57 o
  -1  -5   3     5054.86     5329.74    175.83 o
   0  -5   3     1341.27     1302.13     36.80 o
   1  -5   3      934.33      942.10     27.68 o
   2  -5   3      471.31      440.07     14.60 o
   3  -5   3      130.77      122.75      4.46 o
   4  -5   3       25.01       24.05      1.83 o
   5  -5   3      585.59      607.45     30.93 o
   6  -5   3       57.09       57.17     14.03 o
   7  -5   3      345.00      386.20     28.06 o
   8  -5   3       82.05       97.39     16.77 o
   9  -5   3       33.53       33.01     21.04 o
 -12  -4   3       97.15      114.95     16.42 o
 -11  -4   3       35.53       38.19      9.89 o
 -10  -4   3       34.74       32.86     10.16 o
  -9  -4   3       80.42       80.21     10.01 o
  -8  -4   3        8.04        9.17      4.99 o
  -7  -4   3      472.51      434.87     16.59 o
  -6  -4   3      776.49      759.41     15.18 o
  -5  -4   3       15.53       12.22      2.15 o
  -4  -4   3     2942.16     2963.81     76.61 o
  -3  -4   3     1036.56      969.27     25.36 o
  -2  -4   3      237.07      218.28      6.84 o
  -1  -4   3      285.10      303.39     12.10 o
   0  -4   3       46.14       43.61      4.47 o
   1  -4   3      245.37      218.32     11.59 o
   2  -4   3     2688.68     2704.02     78.61 o
   3  -4   3      548.77      521.04     13.25 o
   4  -4   3      824.72      815.82     20.03 o
   5  -4   3      454.52      437.21     11.43 o
   6  -4   3       51.80       43.29      8.85 o
   7  -4   3      130.42      132.18     15.15 o
   8  -4   3       44.97       47.98     13.55 o
   9  -4   3       12.37        7.00      6.71 o
  10  -4   3       78.88       75.46     56.06 o
 -12  -3   3       20.95       23.23     10.20 o
 -11  -3   3       14.01       20.59      7.17 o
 -10  -3   3      315.06      332.69     20.71 o
  -9  -3   3      364.08      396.89     25.04 o
  -8  -3   3       34.45       32.06      3.98 o
  -7  -3   3      338.37      331.97     11.92 o
  -6  -3   3     1101.28     1062.11     20.86 o
  -5  -3   3       83.77       93.83      3.80 o
  -4  -3   3      331.28      306.37     11.22 o
  -3  -3   3     1638.98     1588.60     37.46 o
  -2  -3   3      640.65      653.54     16.46 o
  -1  -3   3     5257.16     5221.68    155.63 o
   0  -3   3      899.19      862.50     22.33 o
   1  -3   3     1033.58     1080.53     29.82 o
   2  -3   3      796.61      779.74     21.96 o
   3  -3   3       70.60       72.40      6.07 o
   4  -3   3      305.28      292.31      9.10 o
   5  -3   3     1407.76     1394.07     34.36 o
   6  -3   3      170.69      191.39      6.22 o
   7  -3   3      508.75      506.54     25.92 o
   8  -3   3      283.36      299.94     25.43 o
   9  -3   3        5.23        2.68      5.03 o
  10  -3   3       34.54       11.16     16.32 o
 -12  -2   3      242.98      270.72     18.97 o
 -11  -2   3        9.52       15.11      5.15 o
 -10  -2   3       53.79       54.84      7.66 o
  -9  -2   3       83.75       72.50      6.27 o
  -8  -2   3      348.30      351.34     12.22 o
  -7  -2   3      849.07      852.00     23.07 o
  -6  -2   3     1808.09     1747.36     35.61 o
  -5  -2   3      165.18      162.06      9.42 o
  -4  -2   3     5087.66     5150.00    128.85 o
  -3  -2   3     1909.41     1978.36     56.24 o
  -2  -2   3     1103.43     1104.26     29.90 o
  -1  -2   3      156.70      167.18      7.73 o
   0  -2   3     3512.43     3706.66    103.47 o
   1  -2   3     2824.35     2872.65     73.50 o
   2  -2   3     6739.64     6595.21    204.46 o
   3  -2   3      838.77      847.55     20.12 o
   4  -2   3     2206.40     2204.66     61.63 o
   5  -2   3     1299.64     1377.29     33.55 o
   6  -2   3      108.87      106.93      7.76 o
   7  -2   3       62.23       53.74      9.39 o
   8  -2   3      124.28      115.04     12.51 o
   9  -2   3       10.38       12.56      6.38 o
  10  -2   3      182.84      189.23     20.24 o
  11  -2   3       57.56       63.37     45.17 o
 -12  -1   3       15.78        8.82      4.72 o
 -11  -1   3        9.40       11.93      4.16 o
 -10  -1   3      441.23      449.84     24.17 o
  -9  -1   3      674.25      665.41     19.43 o
  -8  -1   3      128.91      120.95      9.98 o
  -7  -1   3      787.07      789.73     21.06 o
  -6  -1   3      719.88      685.31     15.53 o
  -5  -1   3      216.43      218.32      6.52 o
  -4  -1   3      771.11      763.22     17.46 o
  -3  -1   3     2918.68     2965.69     82.83 o
  -2  -1   3     6337.28     6290.85    193.01 o
  -1  -1   3    13926.04    14170.82    520.79 o
   0  -1   3     2972.08     2882.00     74.80 o
   1  -1   3     2686.15     2763.32     68.77 o
   2  -1   3      303.39      284.43      9.42 o
   3  -1   3      231.79      214.22      8.78 o
   4  -1   3      728.96      700.74     18.49 o
   5  -1   3     1499.77     1501.93     42.93 o
   6  -1   3      218.24      224.35      9.59 o
   7  -1   3     1094.54     1093.89     50.60 o
   8  -1   3      474.63      507.90     35.59 o
   9  -1   3        8.89        7.41      4.33 o
  10  -1   3        4.82        6.41      5.62 o
  11  -1   3        7.63       18.40      6.05 o
 -12   0   3      222.70      227.37     45.25 o
 -11   0   3       25.65       21.65      5.63 o
 -10   0   3        4.69        3.82      2.48 o
  -9   0   3      158.29      154.56     12.16 o
  -8   0   3      368.49      299.67     50.14 o
  -7   0   3      674.83      683.99     25.35 o
  -6   0   3      634.41      633.39     22.62 o
  -5   0   3       32.77       37.51      3.52 o
  -4   0   3     4976.77     5019.57    124.88 o
  -3   0   3     3828.36     3558.84    138.64 o
  -2   0   3       19.69       17.68      3.07 o
  -1   0   3      491.70      477.72     13.52 o
   0   0   3      325.93      295.17     16.97 o
   1   0   3     2546.04     2489.39     60.95 o
   2   0   3     7345.60     7180.84    223.50 o
   3   0   3      139.44      113.97      5.27 o
   4   0   3      907.98      900.74     23.26 o
   5   0   3      512.60      492.78     15.36 o
   6   0   3       20.64       24.70      3.64 o
   7   0   3      170.99      154.29     10.26 o
   8   0   3      200.91      197.53     18.62 o
   9   0   3        7.61        4.87      3.34 o
  10   0   3      238.92      258.40     15.93 o
  11   0   3       59.14       58.42      7.57 o
 -12   1   3       11.72        4.38      4.66 o
 -11   1   3       13.59        2.19      5.99 o
 -10   1   3      427.44      427.70     16.13 o
  -9   1   3      556.74      551.12     17.27 o
  -8   1   3      148.51      135.54      9.27 o
  -7   1   3      564.85      577.54     30.07 o
  -6   1   3      655.21      659.16     20.46 o
  -5   1   3      214.71      226.52      7.36 o
  -4   1   3      910.61      853.23     22.33 o
  -3   1   3     2946.97     2895.50     62.74 o
  -2   1   3     7041.68     6849.65    213.18 o
  -1   1   3    13174.87    13473.30    497.88 o
   0   1   3     2703.30     2682.92     68.19 o
   1   1   3     2621.35     2672.43     89.81 o
   2   1   3      241.95      227.27      8.38 o
   3   1   3      232.46      212.45      8.96 o
   4   1   3      734.67      704.68     21.34 o
   5   1   3     1334.30     1264.64     39.18 o
   6   1   3      230.46      235.94      7.98 o
   7   1   3     1192.85     1100.00    119.93 o
   8   1   3      507.94      565.56     19.41 o
   9   1   3        5.22        1.85      2.57 o
  10   1   3        3.31        6.16      4.07 o
  11   1   3        7.21        3.33      3.07 o
 -11   2   3       12.60        4.06      5.37 o
 -10   2   3       47.50       44.06      4.81 o
  -9   2   3       73.59       60.76      8.19 o
  -8   2   3      336.52      341.09     14.04 o
  -7   2   3     1022.56      995.25     32.34 o
  -6   2   3     1601.33     1559.84     44.53 o
  -5   2   3      173.14      165.60     20.14 o
  -4   2   3     4512.39     4592.21    120.16 o
  -3   2   3     2106.56     2167.76     46.84 o
  -2   2   3     1175.47     1195.02     25.13 o
  -1   2   3      163.62      170.64      6.98 o
   0   2   3     3588.49     3571.11     96.59 o
   1   2   3     2901.13     2785.51    113.42 o
   2   2   3     6956.19     6723.58    214.00 o
   3   2   3      742.90      718.77     24.26 o
   4   2   3     2322.82     2214.88     63.15 o
   5   2   3     1336.78     1315.12     39.46 o
   6   2   3       94.12       93.03      5.21 o
   7   2   3       70.80       76.87      5.55 o
   8   2   3      133.28      123.82     10.13 o
   9   2   3       13.81       14.92      3.87 o
  10   2   3      157.75      158.82      6.82 o
 -10   3   3      329.58      302.81     21.28 o
  -9   3   3      375.36      358.18     12.86 o
  -8   3   3       26.56       25.06      5.37 o
  -7   3   3      424.35      393.83     17.23 o
  -6   3   3     1174.13     1105.70     32.52 o
  -5   3   3       69.33       70.44      5.41 o
  -4   3   3      362.85      343.91      9.99 o
  -3   3   3     1629.44     1538.17     34.61 o
  -2   3   3      560.70      555.42     13.74 o
  -1   3   3     5194.48     5133.70    125.30 o
   0   3   3      663.09      617.31     13.43 o
   2   3   3      910.99      827.68     25.50 o
   3   3   3       89.28       84.81      4.25 o
   4   3   3      289.67      248.20      7.90 o
   5   3   3     1697.66     1527.08     46.75 o
   6   3   3      134.34      141.03      6.95 o
   7   3   3      433.00      425.21     11.98 o
   8   3   3      291.39      278.06     10.49 o
   9   3   3        6.16        4.36      1.41 o
 -10   4   3       28.13       -0.06     12.33 o
  -9   4   3       96.80       66.33      5.31 o
  -8   4   3       14.05       11.20      1.02 o
  -7   4   3      445.77      425.12     14.00 o
  -6   4   3      758.04      732.87     21.74 o
  -5   4   3       31.23       26.33      3.59 o
  -4   4   3     2965.71     3100.68     91.20 o
  -3   4   3      926.38      886.26     27.09 o
  -2   4   3      191.27      176.93      7.69 o
  -1   4   3      278.79      292.31      9.24 o
   0   4   3       77.57       66.96      4.65 o
   1   4   3      370.83      341.36      8.85 o
   2   4   3     2660.32     2668.56     59.68 o
   3   4   3      551.87      551.11     13.90 o
   4   4   3      800.97      779.29     27.71 o
   5   4   3      450.78      414.23     11.31 o
   6   4   3       47.39       38.89     21.46 o
   7   4   3      134.57      127.34      5.93 o
   8   4   3       53.73       42.66      2.12 o
  -9   5   3      259.45      256.24     34.57 o
  -8   5   3        5.10       10.64      7.32 o
  -7   5   3      461.05      486.93     42.12 o
  -6   5   3      198.94      193.34      6.83 o
  -5   5   3      186.82      169.30      8.89 o
  -4   5   3       97.70       94.94      7.69 o
  -3   5   3     1084.64     1082.56     30.53 o
  -2   5   3      409.29      414.14     17.28 o
  -1   5   3     5511.93     5755.57    185.38 o
   0   5   3     1254.22     1226.95     38.57 o
   1   5   3     1067.69     1067.79     32.04 o
   2   5   3      386.20      360.28     11.51 o
   3   5   3      126.63      111.66      4.77 o
   4   5   3       14.61       15.35      9.39 o
  -9   6   3       20.46        2.29     15.44 o
  -8   6   3       52.70        0.55     17.33 o
  -7   6   3      232.90      226.83     27.39 o
  -6   6   3      371.18      390.43     36.57 o
  -5   6   3      210.83      197.67     13.97 o
  -4   6   3     1762.14     1726.48     49.06 o
  -3   6   3      607.68      589.75     25.47 o
  -2   6   3      467.10      454.09     18.72 o
  -1   6   3       60.50       58.25      5.74 o
   0   6   3      168.21      156.21     11.46 o
   1   6   3      189.94      183.24     11.85 o
   2   6   3     1247.17     1183.67     60.78 o
   3   6   3      200.31      187.07     19.98 o
  -7   7   3      221.91      210.38     29.37 o
  -6   7   3       96.69       90.07     33.30 o
  -5   7   3       42.27       30.99     12.03 o
  -4   7   3        6.38        5.31      7.27 o
  -3   7   3      288.64      288.96     39.97 o
  -2   7   3       97.18       94.51      9.21 o
  -1   7   3     1719.54     1700.00     67.92 o
   0   7   3       26.89       30.52      4.63 o
   1   7   3       91.84       89.20      9.78 o
   2   7   3       77.38       76.31      5.70 o
  -6   8   3      118.47      116.79     22.74 o
  -5   8   3        7.23        2.66      7.81 o
  -4   8   3      340.51      310.32     29.75 o
  -3   8   3      174.68      185.12     32.03 o
  -2   8   3      192.43      182.28     31.41 o
  -1   8   3       22.68       13.17     11.57 o
   0   8   3      281.44      274.31     17.29 o
   1   8   3       50.69       49.21      6.23 o
  -4 -10   4       20.01        9.63     10.08 o
  -3 -10   4       31.81       23.80      9.51 o
  -2 -10   4       54.53       57.61      8.25 o
  -1 -10   4        0.21        1.30      2.32 o
   0 -10   4       52.68       42.88      6.11 o
   1 -10   4       86.85      112.18     22.07 o
   2 -10   4        9.69        5.49      9.12 o
  -6  -9   4       23.16       20.23     10.01 o
  -5  -9   4       42.80       34.12     13.44 o
  -4  -9   4       53.22       26.17     19.59 o
  -3  -9   4       15.37       12.00      3.76 o
  -2  -9   4      101.25      107.51      8.82 o
  -1  -9   4       99.19      103.73     10.24 o
   0  -9   4       79.40       80.41      7.81 o
   1  -9   4      311.29      318.26     16.44 o
   2  -9   4       10.72       15.55     13.56 o
   3  -9   4       72.02       88.03     23.92 o
   4  -9   4       21.26       20.44     15.76 o
  -8  -8   4        1.17       10.80      8.32 o
  -7  -8   4       88.35      104.38     17.37 o
  -6  -8   4        7.50       10.55      6.07 o
  -5  -8   4      547.61      515.37     12.25 o
  -4  -8   4      108.25      116.01      6.75 o
  -3  -8   4      385.45      376.43     13.58 o
  -2  -8   4      162.48      184.86      8.76 o
  -1  -8   4       57.39       55.27      5.70 o
   0  -8   4       74.94       73.56      6.47 o
   1  -8   4      155.33      173.48      9.16 o
   2  -8   4      114.94      106.36     11.55 o
   3  -8   4      185.31      207.53     20.99 o
   4  -8   4      215.02      229.63     28.73 o
   5  -8   4       12.02       12.79     16.25 o
   6  -8   4      127.13      162.87     30.82 o
  -9  -7   4       34.92       40.28     13.68 o
  -8  -7   4      145.77      158.19     17.59 o
  -7  -7   4      252.41      258.97     22.62 o
  -6  -7   4      128.86      103.61      7.75 o
  -5  -7   4       70.48       66.22      3.23 o
  -4  -7   4        0.57        3.71      1.45 o
  -3  -7   4       77.98       81.63      5.56 o
  -2  -7   4      400.23      421.28     15.05 o
  -1  -7   4      132.86      146.56      9.47 o
   0  -7   4      772.32      793.75     24.48 o
   1  -7   4      468.79      470.10     19.15 o
   2  -7   4       87.56       82.70      6.57 o
   3  -7   4      111.99      103.39      5.62 o
   4  -7   4      148.11      160.16     18.69 o
   5  -7   4        9.30        9.69      7.77 o
   6  -7   4       89.56      106.40     19.40 o
   7  -7   4      110.83      136.53     23.92 o
 -10  -6   4       58.50       67.59     16.12 o
  -9  -6   4        9.32        6.40      5.75 o
  -8  -6   4       60.87       74.08     10.93 o
  -7  -6   4       21.20       20.01      2.82 o
  -6  -6   4      124.90      111.34     12.41 o
  -5  -6   4     1004.93     1041.56     30.88 o
  -4  -6   4       98.16       93.77      9.08 o
  -3  -6   4      429.55      399.35     17.19 o
  -2  -6   4      494.42      477.01     24.45 o
  -1  -6   4      174.87      163.62     12.62 o
   0  -6   4      183.09      174.50     11.01 o
   1  -6   4      246.77      262.13     10.99 o
   2  -6   4      337.85      332.68     15.98 o
   3  -6   4     1413.80     1410.08     48.14 o
   4  -6   4      410.09      393.33     34.55 o
   5  -6   4      103.38      120.23     14.75 o
   6  -6   4       98.27      111.25     22.37 o
   7  -6   4        2.65        3.79      6.31 o
   8  -6   4        7.21        4.60      7.36 o
 -11  -5   4       35.37       40.09     11.34 o
 -10  -5   4       42.83       51.49     11.90 o
  -9  -5   4      130.74      155.26     15.51 o
  -8  -5   4      722.03      717.36     30.27 o
  -7  -5   4      206.53      193.87      8.67 o
  -6  -5   4      338.72      332.34     14.30 o
  -5  -5   4      218.34      202.99     11.81 o
  -4  -5   4       97.22       95.02      8.24 o
  -3  -5   4      145.66      143.31      8.61 o
  -2  -5   4     1359.45     1366.19     40.86 o
  -1  -5   4      639.79      678.24     26.66 o
   0  -5   4     1907.19     1946.82     63.26 o
   1  -5   4     2023.19     2043.51     72.27 o
   2  -5   4      149.18      157.15     10.62 o
   3  -5   4      211.76      202.16      7.62 o
   4  -5   4       93.80       99.13      5.55 o
   5  -5   4       61.51       44.53      2.72 o
   6  -5   4      415.55      450.09     28.96 o
   7  -5   4      210.51      221.66     28.23 o
   8  -5   4       10.56        6.57      7.30 o
   9  -5   4      119.41      122.48     25.44 o
 -12  -4   4       27.31       35.54     11.16 o
 -11  -4   4       72.86       79.77     12.90 o
 -10  -4   4      247.95      273.13     27.64 o
  -9  -4   4        9.35       12.81      4.06 o
  -8  -4   4       10.48        9.70      2.49 o
  -7  -4   4       14.98       16.45      2.60 o
  -6  -4   4      593.49      610.34     14.83 o
  -5  -4   4     1723.88     1684.16     41.10 o
  -4  -4   4      425.21      424.95     12.66 o
  -3  -4   4     1469.42     1526.60     42.34 o
  -2  -4   4     1583.50     1633.83     46.17 o
  -1  -4   4      277.86      299.38     13.99 o
   0  -4   4      320.23      338.68     14.96 o
   1  -4   4     1401.98     1415.17     38.13 o
   2  -4   4       76.43       67.00      4.76 o
   3  -4   4     1773.15     1777.53     56.94 o
   4  -4   4     1197.75     1180.85     29.63 o
   5  -4   4        5.80        7.75      3.44 o
   6  -4   4      261.54      244.31     12.99 o
   7  -4   4       29.84       35.04      9.09 o
   8  -4   4        8.65        8.95      9.01 o
   9  -4   4       33.76       31.93     13.96 o
 -12  -3   4       58.93       72.05     12.74 o
 -11  -3   4        8.15       12.80      6.44 o
 -10  -3   4       77.15       79.79      5.65 o
  -9  -3   4       92.85       90.56      8.32 o
  -8  -3   4     1051.28     1035.26     29.97 o
  -7  -3   4      807.61      780.14     18.17 o
  -6  -3   4      123.60      132.25      6.17 o
  -5  -3   4       96.28       97.47      7.44 o
  -4  -3   4      168.25      182.22     11.38 o
  -3  -3   4     1085.11     1077.08     33.52 o
  -2  -3   4      780.98      751.06     29.67 o
  -1  -3   4      384.49      344.54     11.46 o
   0  -3   4      956.64      852.46     27.20 o
   1  -3   4     4881.34     4937.81    149.72 o
   2  -3   4       87.09       77.17     28.46 o
   3  -3   4      444.40      466.56     13.63 o
   4  -3   4      553.04      548.93     16.03 o
   5  -3   4       86.26       89.16      7.34 o
   6  -3   4      530.92      553.19     15.98 o
   7  -3   4      232.11      234.24     33.94 o
   8  -3   4       23.19       28.45      7.21 o
   9  -3   4      166.01      203.55     20.31 o
  10  -3   4       22.14       14.20     16.07 o
 -12  -2   4       19.28       16.79      9.77 o
 -11  -2   4      188.75      192.94     31.21 o
 -10  -2   4      366.17      357.65     23.59 o
  -9  -2   4       19.92       17.92      3.42 o
  -8  -2   4      142.70      147.69     10.54 o
  -7  -2   4      644.75      632.98     14.68 o
  -6  -2   4      377.12      381.94     10.93 o
  -5  -2   4     3955.57     4176.75    136.23 o
  -4  -2   4      778.72      747.44     21.93 o
  -3  -2   4      402.98      320.75     11.08 o
  -2  -2   4     5998.96     6276.04    206.38 o
  -1  -2   4       15.64       19.83      6.96 o
   0  -2   4      708.79      762.86     22.70 o
   1  -2   4      578.25      574.72     16.26 o
   2  -2   4      258.00      256.08      8.72 o
   3  -2   4     2137.90     2121.05     56.23 o
   4  -2   4     2348.07     2363.98     66.64 o
   5  -2   4      487.81      472.42     18.68 o
   6  -2   4      355.23      375.41     12.89 o
   7  -2   4       98.35      106.33      8.61 o
   8  -2   4       12.65       14.27      5.51 o
   9  -2   4       32.08       36.97     10.02 o
  10  -2   4       57.11       66.55     11.93 o
 -12  -1   4       65.22       55.76     17.52 o
 -11  -1   4       23.89       23.87      4.66 o
 -10  -1   4       53.58       53.31     18.22 o
  -9  -1   4       55.19       62.50      6.47 o
  -8  -1   4     1973.37     2062.54     72.42 o
  -7  -1   4      611.81      598.30     19.39 o
  -6  -1   4      281.74      261.92      8.71 o
  -5  -1   4     1299.94     1346.31     35.76 o
  -4  -1   4       53.10       50.68      5.81 o
  -3  -1   4      137.36      146.74      9.66 o
  -2  -1   4     4809.42     4821.89    163.17 o
  -1  -1   4     1316.25     1293.69     36.71 o
   0  -1   4     6165.87     6157.51    188.35 o
   1  -1   4     6347.97     6485.22    211.84 o
   2  -1   4      107.91       94.46      5.38 o
   3  -1   4      480.85      469.20     13.68 o
   4  -1   4       20.90       23.48      3.39 o
   5  -1   4      305.78      304.39     12.21 o
   6  -1   4      913.28      911.50     28.64 o
   7  -1   4      678.63      667.31     21.80 o
   8  -1   4       45.18       50.77      7.58 o
   9  -1   4      125.21      136.51     12.86 o
  10  -1   4       80.68       93.51     14.29 o
 -12   0   4       12.98        4.44      6.42 o
 -11   0   4      189.51      218.76     16.64 o
 -10   0   4      370.55      403.16     22.85 o
  -9   0   4       31.86       28.44      5.70 o
  -8   0   4        5.06        4.24      3.02 o
  -7   0   4       15.68       27.91      3.90 o
  -6   0   4      355.40      319.80     10.48 o
  -5   0   4     3065.70     2988.32     71.15 o
  -4   0   4      482.26      448.99     13.63 o
  -3   0   4     1691.97     1540.09     41.11 o
  -2   0   4     1927.15     1884.37     52.58 o
  -1   0   4     2129.08     2111.24     54.05 o
   0   0   4      543.11      516.80     20.57 o
   1   0   4       85.94       66.70      4.55 o
   2   0   4       77.28       74.98      5.78 o
   3   0   4     2605.45     2504.00     72.48 o
   4   0   4     2948.13     2886.05     82.69 o
   5   0   4        1.26       -0.95      5.27 o
   6   0   4      124.00      151.21      9.40 o
   7   0   4       37.55       38.73      6.29 o
   8   0   4       77.24       82.32      8.64 o
   9   0   4       87.57       93.14      9.69 o
  10   0   4        3.05       -0.70      3.36 o
 -12   1   4       60.75       51.12     12.74 o
 -11   1   4       20.73       11.03      9.22 o
 -10   1   4       55.10       27.52     19.15 o
  -9   1   4       25.42       20.53     10.46 o
  -8   1   4     1971.78     2023.02     65.52 o
  -7   1   4      658.35      657.03     22.44 o
  -6   1   4      244.93      220.21     10.19 o
  -5   1   4     1463.12     1425.04     32.78 o
  -4   1   4       67.99       59.65      7.09 o
  -3   1   4      201.76      211.39     11.59 o
  -2   1   4     4218.68     4273.85    132.17 o
  -1   1   4     1545.15     1494.28     36.70 o
   0   1   4     5022.63     5196.51    181.55 o
   1   1   4     6820.33     6905.35    217.79 o
   2   1   4      110.48       96.41      6.31 o
   3   1   4      423.88      403.96     13.24 o
   4   1   4       13.99       17.96      3.40 o
   5   1   4      321.13      318.05     12.41 o
   6   1   4      884.01      871.17     31.75 o
   7   1   4      486.58      487.94     23.84 o
   8   1   4       30.73       29.08      6.53 o
   9   1   4      103.04      119.00     11.11 o
  10   1   4       72.26       73.31      9.99 o
 -12   2   4       24.94       11.62     10.29 o
 -11   2   4      167.96      170.37     18.29 o
 -10   2   4      427.36      404.17     33.38 o
  -9   2   4       12.43       12.81      5.76 o
  -8   2   4      159.86      178.38     16.17 o
  -7   2   4      623.31      643.50     31.17 o
  -6   2   4      416.32      399.84     21.27 o
  -5   2   4     4124.75     4052.69    110.21 o
  -4   2   4      823.31      756.67     18.17 o
  -3   2   4      401.43      307.09     10.15 o
  -2   2   4     6003.88     6094.55    161.44 o
  -1   2   4       25.02       27.21      3.24 o
   0   2   4      720.14      740.51     19.85 o
   1   2   4      712.52      669.73     17.51 o
   2   2   4      239.20      227.09     10.91 o
   3   2   4     1937.65     1905.41     57.44 o
   4   2   4     2348.49     2357.58     82.91 o
   5   2   4      461.47      445.88     15.53 o
   6   2   4      448.26      450.60     16.03 o
   7   2   4       83.77       90.90      6.62 o
   8   2   4       13.37        7.77      3.39 o
   9   2   4       27.62       20.86      7.10 o
  10   2   4       51.42       55.84      8.69 o
 -11   3   4       12.25       14.82      5.52 o
 -10   3   4       95.39       85.49      9.50 o
  -9   3   4      132.00      133.83      8.17 o
  -8   3   4      944.42      922.09     35.97 o
  -7   3   4      884.63      839.78     25.89 o
  -6   3   4      134.97      124.19      7.25 o
  -5   3   4       57.25       57.05      5.15 o
  -4   3   4      182.29      185.82      8.71 o
  -3   3   4     1106.97     1066.32     26.18 o
  -2   3   4      673.61      607.50     18.85 o
  -1   3   4      346.47      294.49      9.72 o
   0   3   4     1068.65      953.88     25.36 o
   1   3   4     4983.73     4778.91    191.40 o
   2   3   4       81.42       77.54      7.00 o
   3   3   4      454.31      417.69     14.70 o
   4   3   4      569.61      542.81     23.09 o
   5   3   4       95.81       91.96      8.96 o
   6   3   4      441.91      429.71     19.73 o
   7   3   4      304.93      301.58      9.08 o
   8   3   4       16.18       12.67      2.45 o
   9   3   4      199.40      199.84     16.59 o
 -11   4   4       78.72        0.88     19.52 o
 -10   4   4      241.11      228.05     33.65 o
  -9   4   4       12.92        9.09      2.17 o
  -8   4   4        4.56        4.66      3.14 o
  -7   4   4       13.81       14.57      3.71 o
  -6   4   4      550.97      556.14     18.10 o
  -5   4   4     1584.78     1567.92     45.53 o
  -4   4   4      422.77      415.82     15.46 o
  -3   4   4     1307.38     1330.34     34.59 o
  -2   4   4     1643.06     1632.72     37.81 o
  -1   4   4      297.60      308.72     10.54 o
   0   4   4      308.09      321.82     10.78 o
   1   4   4     1266.75     1254.21     30.13 o
   2   4   4       76.94       62.63      3.71 o
   3   4   4     1829.37     1707.72     52.61 o
   4   4   4     1011.68      954.48     28.20 o
   5   4   4        6.53        4.07      2.69 o
   6   4   4      214.75      203.96     26.68 o
   7   4   4       34.38       26.83      7.40 o
 -11   5   4       32.43       -0.17     16.84 o
 -10   5   4       39.93       -0.64     31.01 o
  -9   5   4       96.96      113.96     26.74 o
  -8   5   4      775.63      642.97     65.94 o
  -7   5   4      259.79      234.63     19.17 o
  -6   5   4      399.60      376.35     12.02 o
  -5   5   4      218.33      212.69     12.26 o
  -4   5   4       85.03       88.55      6.71 o
  -3   5   4      141.48      147.20     13.68 o
  -2   5   4     1317.00     1315.88     39.41 o
  -1   5   4      672.26      710.47     25.57 o
   0   5   4     1862.33     1839.67     46.23 o
   1   5   4     1961.39     1907.74     49.73 o
   2   5   4      137.77      139.32      5.56 o
   3   5   4      222.98      212.54      7.29 o
   4   5   4       73.44       73.13      3.06 o
   5   5   4       57.55       45.47      3.13 o
   6   5   4      440.72      383.69     19.00 o
 -10   6   4       52.21       -1.57     19.48 o
  -9   6   4        8.35        1.12     17.24 o
  -8   6   4       59.64       -0.38     19.20 o
  -7   6   4       12.90       12.84     11.89 o
  -6   6   4      116.37      109.88      6.49 o
  -5   6   4     1121.83     1122.00     37.97 o
  -4   6   4      156.63      157.85     19.08 o
  -3   6   4      566.50      550.71     41.62 o
  -2   6   4      309.79      291.37     17.99 o
  -1   6   4      194.71      183.12     18.02 o
   0   6   4      197.36      189.84     11.04 o
   1   6   4      276.94      301.33     12.56 o
   2   6   4      348.07      330.03     16.38 o
   3   6   4     1475.07     1432.53     41.81 o
   4   6   4      412.04      409.70     14.73 o
   5   6   4       95.04        0.21     18.86 o
  -9   7   4       42.59        0.08     16.04 o
  -8   7   4      120.30       80.51     49.07 o
  -7   7   4      246.98      244.45     35.15 o
  -6   7   4      123.30      138.29     37.27 o
  -5   7   4       35.24       28.02     15.43 o
  -4   7   4        1.29        1.54      2.15 o
  -3   7   4       94.38       95.76      8.35 o
  -2   7   4      362.90      377.58     16.96 o
  -1   7   4      125.04      130.25      9.72 o
   0   7   4      771.68      771.54     36.49 o
   1   7   4      438.74      407.83     18.10 o
   2   7   4       90.45       84.69     12.97 o
   3   7   4       97.45       80.96     15.63 o
  -8   8   4        1.94        5.30     11.52 o
  -7   8   4       92.24      113.02     24.86 o
  -6   8   4       10.86        5.24     17.84 o
  -5   8   4      518.34      512.37     43.83 o
  -4   8   4       95.76      100.28     19.55 o
  -3   8   4      364.64      353.00     48.99 o
  -2   8   4      192.79      202.36     14.52 o
  -1   8   4       62.55       62.80      7.36 o
   0   8   4       57.59       53.40      9.87 o
   1   8   4      144.13      145.29     18.25 o
   2   8   4       97.88       84.30      6.83 o
  -6   9   4       32.96       31.12     14.38 o
  -5   9   4       38.29       -0.71     12.37 o
  -4   9   4       56.52       -0.31      9.23 o
  -3   9   4       18.11       13.83     13.83 o
  -2   9   4      117.75       97.26     25.13 o
  -1   9   4       97.08       72.05     20.76 o
   0   9   4       88.40       96.18     10.49 o
  -3 -10   5      116.61      141.39     11.56 o
  -2 -10   5        4.40       -1.11      5.11 o
  -1 -10   5       78.74       87.62     11.99 o
   0 -10   5       32.34       26.93      6.22 o
  -6  -9   5      121.08      135.62     25.13 o
  -5  -9   5        0.44       -1.20      3.82 o
  -4  -9   5       43.07       31.39     10.45 o
  -3  -9   5       86.28       67.96     23.96 o
  -2  -9   5       31.61       27.32      5.32 o
  -1  -9   5      120.93      129.17     10.94 o
   0  -9   5      131.87      130.53     13.93 o
   1  -9   5        9.73        8.52      2.80 o
   2  -9   5      173.23      205.17     31.81 o
   3  -9   5       12.71       11.04     12.72 o
   4  -9   5       33.86       36.97     20.83 o
  -8  -8   5        0.48        2.94      6.08 o
  -7  -8   5        0.83       -1.81      5.62 o
  -6  -8   5       64.43       62.26     14.77 o
  -5  -8   5       26.67       27.36      3.43 o
  -4  -8   5      244.25      252.05     17.13 o
  -3  -8   5      479.61      492.69     19.75 o
  -2  -8   5       10.55       11.80      3.79 o
  -1  -8   5      313.46      311.29     14.66 o
   0  -8   5       15.09       11.41      4.44 o
   1  -8   5       80.96       83.12      9.39 o
   2  -8   5       55.03       58.48      6.07 o
   3  -8   5      165.06      199.10     19.24 o
   4  -8   5        9.82       20.90     18.16 o
   5  -8   5      156.14      185.40     25.99 o
  -9  -7   5       45.93       50.10     12.64 o
  -8  -7   5      161.58      178.45     19.76 o
  -7  -7   5      198.20      232.90     20.14 o
  -6  -7   5      226.48      220.05     18.25 o
  -5  -7   5       96.57       99.51      8.23 o
  -4  -7   5       71.01       74.21     11.12 o
  -3  -7   5       97.81      108.67     13.76 o
  -2  -7   5       91.27       92.55      9.45 o
  -1  -7   5      464.41      475.84     17.59 o
   0  -7   5      162.16      185.19     12.42 o
   1  -7   5       11.90       15.25      3.98 o
   2  -7   5      224.67      242.59     13.79 o
   3  -7   5      141.72      120.94     18.36 o
   4  -7   5       40.97       42.94      8.71 o
   5  -7   5        6.57       11.43      7.77 o
   6  -7   5       42.40       47.75     15.47 o
   7  -7   5       33.90       25.20     13.55 o
 -10  -6   5       18.44       27.59      9.53 o
  -9  -6   5       99.28      116.64     15.80 o
  -8  -6   5      110.87      104.56     39.70 o
  -7  -6   5       14.50       14.46      4.08 o
  -6  -6   5       31.47       35.35      9.39 o
  -5  -6   5      320.50      360.59     20.27 o
  -4  -6   5      314.92      329.40     16.62 o
  -3  -6   5     1226.04     1299.91     43.98 o
  -2  -6   5       48.90       47.40      7.13 o
  -1  -6   5      117.82      110.45     10.57 o
   0  -6   5       58.21       58.95      7.59 o
   1  -6   5       28.78       23.64      9.39 o
   2  -6   5      147.92      162.57      8.76 o
   3  -6   5      118.16      114.96      7.09 o
   4  -6   5      114.27      100.32      8.66 o
   5  -6   5      173.41      205.98     22.94 o
   6  -6   5       83.42       96.29     16.99 o
   7  -6   5       22.21       28.53     15.42 o
   8  -6   5       14.63       17.75     11.45 o
 -11  -5   5       18.43       18.05      8.94 o
 -10  -5   5       23.53       24.71      8.46 o
  -9  -5   5      223.08      238.76     27.00 o
  -8  -5   5        9.70       10.88      2.67 o
  -7  -5   5      256.86      263.05      7.99 o
  -6  -5   5      846.39      897.93     30.43 o
  -5  -5   5       31.13       50.15      6.17 o
  -4  -5   5      167.97      172.86     13.93 o
  -3  -5   5       91.75       95.34     13.24 o
  -2  -5   5      460.99      493.26     22.25 o
  -1  -5   5      861.68      865.64     35.41 o
   0  -5   5     1739.76     1746.30     54.91 o
   1  -5   5      240.94      223.87     13.82 o
   2  -5   5      853.42      837.37     27.36 o
   3  -5   5      311.09      272.60     11.98 o
   4  -5   5      205.99      199.37     10.66 o
   5  -5   5        4.98        5.69      2.22 o
   6  -5   5       73.29       63.39     10.98 o
   7  -5   5       38.91       42.18     10.97 o
   8  -5   5      181.53      193.06     24.89 o
 -11  -4   5       63.00       81.09     16.10 o
 -10  -4   5       85.56       76.88     26.61 o
  -9  -4   5      330.04      320.43     40.15 o
  -8  -4   5       48.17       42.90      3.84 o
  -7  -4   5       81.70       93.29      8.22 o
  -6  -4   5      147.97      161.71     10.38 o
  -5  -4   5       99.05       98.65      7.70 o
  -4  -4   5     1078.80     1082.40     39.49 o
  -3  -4   5     2309.31     2352.35     77.27 o
  -2  -4   5       87.95       88.82     12.43 o
  -1  -4   5     2108.10     2141.31     67.39 o
   0  -4   5      134.60      122.88      8.07 o
   1  -4   5       48.03       50.16      5.79 o
   2  -4   5      125.99      134.48      7.91 o
   3  -4   5      343.15      352.64     13.12 o
   4  -4   5       24.17       27.25     21.97 o
   5  -4   5      985.74      993.20     27.84 o
   6  -4   5       40.45       41.90      3.64 o
   7  -4   5       54.21       51.58      3.83 o
   8  -4   5        0.47        2.26      6.50 o
   9  -4   5        1.83       -1.51      6.46 o
 -12  -3   5       37.42       32.56     12.19 o
 -11  -3   5       49.93       45.49     10.16 o
 -10  -3   5      149.42      152.03     18.66 o
  -9  -3   5       84.58       94.54     12.48 o
  -8  -3   5      230.92      238.51     10.70 o
  -7  -3   5      170.44      183.28      9.16 o
  -6  -3   5     1922.69     2075.18     65.98 o
  -5  -3   5      338.37      352.56     14.54 o
  -4  -3   5      831.48      852.99     27.45 o
  -3  -3   5        9.58        3.97      3.74 o
  -2  -3   5      226.95      235.99     13.71 o
  -1  -3   5     2734.65     2666.62     93.90 o
   0  -3   5     1308.58     1239.18     38.18 o
   1  -3   5      319.46      319.80     14.92 o
   2  -3   5     1127.56     1115.20     32.52 o
   3  -3   5      251.35      258.10     10.79 o
   4  -3   5      156.38      157.31     11.72 o
   5  -3   5        7.43        6.23      2.57 o
   6  -3   5       52.55       54.66      4.77 o
   7  -3   5       42.28       44.69      4.34 o
   8  -3   5      289.42      317.56     24.18 o
   9  -3   5        4.27        4.85      6.66 o
 -12  -2   5      166.81      173.46     19.95 o
 -11  -2   5       52.77       53.30      9.67 o
 -10  -2   5      163.55      160.26     26.88 o
  -9  -2   5      195.65      215.66     17.19 o
  -8  -2   5      260.94      272.59     15.60 o
  -7  -2   5       74.25       88.53      6.15 o
  -6  -2   5      180.52      197.56      8.58 o
  -5  -2   5       11.85       12.21      4.16 o
  -4  -2   5     1811.75     1748.28     50.79 o
  -3  -2   5     5980.94     6349.30    214.15 o
  -2  -2   5       67.33       62.89      5.73 o
  -1  -2   5     2585.54     2584.13    137.35 o
   0  -2   5      443.55      488.25     14.88 o
   1  -2   5       18.10       14.53      3.46 o
   2  -2   5      791.81      824.46     27.74 o
   3  -2   5     1033.55      980.91     28.82 o
   4  -2   5      485.68      500.52     20.66 o
   5  -2   5     1904.77     1924.17     73.69 o
   6  -2   5      608.48      619.09     21.97 o
   7  -2   5      322.62      327.26     17.96 o
   8  -2   5       14.42       17.39      4.03 o
   9  -2   5       13.57       19.88     11.45 o
  10  -2   5       32.69       26.21      8.23 o
 -12  -1   5       12.67       16.55      7.79 o
 -11  -1   5       49.42       52.14      8.05 o
 -10  -1   5       90.05       87.71     24.18 o
  -9  -1   5      452.14      489.48     34.98 o
  -8  -1   5      411.06      383.20     19.01 o
  -7  -1   5     1198.59     1241.07     31.90 o
  -6  -1   5     1947.18     1925.05     47.87 o
  -5  -1   5       31.46       39.54      5.25 o
  -4  -1   5      431.11      443.42     16.39 o
  -3  -1   5     1297.50     1380.05     42.86 o
  -2  -1   5      172.37      156.97      8.19 o
  -1  -1   5     2540.95     2556.31    102.42 o
   0  -1   5     4396.11     4578.40    139.12 o
   1  -1   5      304.51      285.18     10.98 o
   2  -1   5     3790.62     3883.44    116.18 o
   3  -1   5      539.50      514.58     17.18 o
   4  -1   5      150.53      156.05      8.82 o
   5  -1   5       19.32       21.38      4.32 o
   6  -1   5      279.81      268.20     13.72 o
   7  -1   5      155.16      171.41     11.13 o
   8  -1   5      432.86      455.62     18.39 o
   9  -1   5       23.10       25.88      8.95 o
  10  -1   5       24.02       26.74      8.21 o
 -12   0   5      112.34      100.72     12.38 o
 -11   0   5       12.17       12.28      5.64 o
 -10   0   5        8.19       13.93      5.59 o
  -9   0   5      273.20      318.44     22.40 o
  -8   0   5      661.60      693.11     35.60 o
  -7   0   5        1.30        4.51      2.41 o
  -6   0   5      527.77      530.38     16.47 o
  -5   0   5      249.96      212.34     10.14 o
  -4   0   5     3863.44     4166.31    130.81 o
  -3   0   5     2341.36     2031.13     98.54 o
  -2   0   5        0.64        3.39      2.11 o
  -1   0   5     4565.26     4626.21    188.66 o
   0   0   5       52.63       50.87      7.02 o
   1   0   5        4.46        9.91      2.78 o
   2   0   5      998.74      986.51     32.94 o
   3   0   5      371.40      324.25     15.20 o
   4   0   5      117.57      110.66      7.65 o
   5   0   5      992.04      986.87     35.37 o
   6   0   5      117.76      122.85      9.49 o
   7   0   5       13.88       21.54      4.84 o
   8   0   5       79.98       90.60      7.92 o
   9   0   5        2.22        5.54      5.09 o
  10   0   5       68.00       88.22     10.90 o
 -12   1   5       19.51       12.33      6.34 o
 -11   1   5       51.10       39.21      8.91 o
 -10   1   5       98.47       93.44     13.91 o
  -9   1   5      419.42      467.98     22.80 o
  -8   1   5      334.83      358.07     18.78 o
  -7   1   5     1038.95     1048.52     36.62 o
  -6   1   5     1936.11     1864.77     67.68 o
  -5   1   5       20.68       27.27      4.61 o
  -4   1   5      439.92      447.74     13.55 o
  -3   1   5     1269.91     1281.04     43.63 o
  -2   1   5      168.89      152.84      8.34 o
  -1   1   5     2867.11     2854.82     79.00 o
   0   1   5     4391.13     4733.00    191.45 o
   1   1   5      349.69      325.07     13.89 o
   2   1   5     3779.87     3815.85    148.99 o
   3   1   5      573.87      539.73     20.52 o
   4   1   5      155.21      154.18      9.11 o
   5   1   5       22.84       20.62      5.11 o
   6   1   5      272.15      265.85     13.61 o
   7   1   5      129.72      124.34     10.62 o
   8   1   5      481.53      505.05     18.51 o
   9   1   5       20.49       21.68      5.29 o
  10   1   5       35.19       26.12      7.17 o
 -12   2   5      160.96      154.89     11.20 o
 -11   2   5       47.28       50.77     14.23 o
 -10   2   5      176.76      192.47     21.54 o
  -9   2   5      219.23      241.93     16.30 o
  -8   2   5      199.89      211.89     14.11 o
  -7   2   5       89.92       98.12      8.39 o
  -6   2   5      182.59      180.50     10.91 o
  -5   2   5       22.71       24.60      5.22 o
  -4   2   5     1761.03     1635.02     42.57 o
  -3   2   5     6439.85     6638.48    185.92 o
  -2   2   5       73.62       61.40      7.17 o
  -1   2   5     3058.34     3038.58     85.61 o
   0   2   5      311.01      334.99     15.54 o
   1   2   5       15.40       11.20      3.06 o
   2   2   5      843.33      829.91     32.97 o
   3   2   5     1011.38      929.77     37.66 o
   4   2   5      386.38      389.25     16.01 o
   5   2   5     2086.51     2152.65     72.09 o
   6   2   5      606.55      589.48     22.48 o
   7   2   5      333.49      327.51     15.90 o
   8   2   5       10.87        9.29      3.16 o
   9   2   5       13.35       10.02      4.25 o
  10   2   5       24.17       12.65      5.66 o
 -12   3   5       36.80       47.88     27.08 o
 -11   3   5       35.57       31.72      6.27 o
 -10   3   5      161.76      179.04     11.95 o
  -9   3   5      119.04      132.12     13.02 o
  -8   3   5      261.42      256.16     15.56 o
  -7   3   5      221.62      222.04     17.49 o
  -6   3   5     1983.28     2010.20     68.75 o
  -5   3   5      323.58      312.81     15.64 o
  -4   3   5      870.31      820.93     24.38 o
  -3   3   5       12.59        7.51      2.35 o
  -2   3   5      239.75      237.05      9.80 o
  -1   3   5     2841.92     2708.44     79.20 o
   0   3   5     1133.80      993.50     34.58 o
   1   3   5      285.33      260.15     18.39 o
   2   3   5     1193.64     1121.90     37.14 o
   3   3   5      269.34      256.33     14.07 o
   4   3   5      197.42      183.71     12.51 o
   5   3   5       11.58       10.12      4.13 o
   6   3   5       49.26       44.84      5.64 o
   7   3   5       33.00       20.07      8.41 o
   8   3   5      287.77      278.50     15.95 o
 -11   4   5       58.37       -0.13     19.05 o
 -10   4   5       73.96       49.21     29.52 o
  -9   4   5      315.97      287.47     33.84 o
  -8   4   5       55.04       55.18      5.24 o
  -7   4   5       83.07       87.69     10.54 o
  -6   4   5      130.45      134.97     12.51 o
  -5   4   5       90.98       92.28     12.71 o
  -4   4   5     1065.07     1021.60     27.52 o
  -3   4   5     2336.29     2227.50     56.26 o
  -2   4   5       92.16       94.58      6.28 o
  -1   4   5     1866.41     1839.92     48.42 o
   0   4   5      124.93       97.26      6.82 o
   1   4   5       69.02       69.95      7.74 o
   2   4   5      131.51      123.19     10.66 o
   3   4   5      341.15      338.83     17.27 o
   4   4   5       57.17       49.80      5.38 o
   5   4   5      955.63      869.84     62.35 o
   6   4   5       59.86       51.42      4.65 o
   7   4   5       60.44       49.99      5.60 o
 -11   5   5       23.40       -1.53     25.63 o
 -10   5   5       22.48       -2.22     14.28 o
  -9   5   5      224.29      250.88     34.02 o
  -8   5   5        4.71        4.41      3.42 o
  -7   5   5      275.16      257.16     16.30 o
  -6   5   5      740.51      757.16     26.47 o
  -5   5   5       28.85       35.68      5.36 o
  -4   5   5      154.28      149.40     10.70 o
  -3   5   5       85.41       88.46      9.95 o
  -2   5   5      459.19      469.65     15.34 o
  -1   5   5     1023.17     1030.92     26.60 o
   0   5   5     1796.78     1791.34     54.62 o
   1   5   5      276.97      269.68      9.74 o
   2   5   5      852.82      840.20     23.41 o
   3   5   5      344.15      305.77      9.40 o
   4   5   5      225.95      215.09      7.20 o
   5   5   5        3.09        3.76      1.26 o
   6   5   5       80.09       72.20      7.33 o
   7   5   5       35.18       -1.09     14.90 o
 -10   6   5       22.98       -2.23     15.81 o
  -9   6   5      104.59        0.98     46.05 o
  -8   6   5      101.85      118.62     23.06 o
  -7   6   5       14.49       11.22      2.31 o
  -6   6   5       68.07       88.28     14.49 o
  -5   6   5      298.12      309.34     14.41 o
  -4   6   5      383.70      401.88     22.50 o
  -3   6   5     1210.86     1243.94     47.75 o
  -2   6   5       57.30       59.60     10.58 o
  -1   6   5      168.03      168.67     11.91 o
   0   6   5       76.61       78.40      9.38 o
   1   6   5       48.76       40.59      5.77 o
   2   6   5      143.99      149.93      9.10 o
   3   6   5      163.88      162.12      8.03 o
   4   6   5      100.11       93.96      5.92 o
   5   6   5      187.68      201.45     30.36 o
   6   6   5       74.90       50.38     22.72 o
  -9   7   5       36.18       26.35     21.31 o
  -8   7   5      151.30      161.17     32.25 o
  -7   7   5      193.79      203.32     33.06 o
  -6   7   5      258.11      231.77     24.43 o
  -5   7   5       96.61      108.96     10.88 o
  -4   7   5       71.54       74.12     10.44 o
  -3   7   5      120.31      122.59     12.76 o
  -2   7   5       73.65       78.88     10.78 o
  -1   7   5      444.68      449.29     37.10 o
   0   7   5      138.96      152.26     15.09 o
   1   7   5        5.66        2.95      5.33 o
   2   7   5      156.52      150.15     14.40 o
   3   7   5      145.15        0.60     36.79 o
   4   7   5       27.56        9.75      5.89 o
   5   7   5        8.24        0.20     10.59 o
  -8   8   5        0.80        8.68     16.68 o
  -7   8   5        0.43       -0.13      5.95 o
  -6   8   5       51.04       56.62     32.61 o
  -5   8   5       32.84       24.74      7.77 o
  -4   8   5      213.34      203.89     17.32 o
  -3   8   5      499.02      537.34     26.14 o
  -2   8   5       13.15       16.40      5.78 o
  -1   8   5      280.12      269.60     16.15 o
   0   8   5       15.19       20.07      5.05 o
   1   8   5       70.57       67.76     16.40 o
   2   8   5       53.54       22.34     16.48 o
   3   8   5      152.30      115.23     10.77 o
  -6   9   5      117.92      108.82     46.49 o
  -5   9   5        0.93        3.32      4.86 o
  -4   9   5       48.62       -3.35     11.94 o
  -3   9   5       80.00       88.31     16.27 o
  -2   9   5       38.77       13.94     26.15 o
  -1   9   5      124.49      153.27     25.87 o
   0   9   5      138.01      146.56     13.78 o
   1   9   5        8.85        3.87      3.74 o
  -3  10   5      121.57      129.12     20.77 o
  -2  10   5        3.38        8.05      4.42 o
  -1  10   5       94.41      101.34     13.53 o
  -6  -9   6        3.03       -2.69      9.09 o
  -5  -9   6       99.24       74.51     55.29 o
  -4  -9   6       19.48        6.12      5.86 o
  -3  -9   6        6.15        3.70      3.85 o
  -2  -9   6       16.10       10.35      5.19 o
  -1  -9   6       81.50       78.67     18.25 o
   0  -9   6       45.59       46.02      6.77 o
   1  -9   6      106.27      111.31     10.23 o
   2  -9   6       51.44       59.48     18.09 o
  -8  -8   6       24.86       28.82     16.95 o
  -7  -8   6       20.25       27.33     11.91 o
  -6  -8   6        1.55        6.09      3.55 o
  -5  -8   6       17.92       12.52      5.11 o
  -4  -8   6      174.12      181.28     18.53 o
  -3  -8   6       46.69       49.13      6.39 o
  -2  -8   6      343.47      337.98     17.49 o
  -1  -8   6      138.15      158.13     12.68 o
   0  -8   6      181.42      190.87     14.04 o
   1  -8   6       34.24       31.99      7.68 o
   2  -8   6       43.47       46.20      7.72 o
   3  -8   6       18.07       24.65     13.93 o
   4  -8   6       22.79       42.36     16.75 o
   5  -8   6       57.32       78.95     28.85 o
  -9  -7   6       13.15       19.42     11.77 o
  -8  -7   6       49.40       29.34     30.59 o
  -7  -7   6      149.93      160.00     16.00 o
  -6  -7   6       16.08       20.76      7.54 o
  -5  -7   6      283.44      296.41     17.18 o
  -4  -7   6      123.68      155.37     14.43 o
  -3  -7   6       65.40       73.75      9.90 o
  -2  -7   6        5.84        4.25      4.41 o
  -1  -7   6      141.25      151.61     16.10 o
   0  -7   6       24.96       29.21      7.00 o
   1  -7   6      647.11      698.68     28.58 o
   2  -7   6       57.01       60.11      7.19 o
   3  -7   6      193.38      189.06     21.33 o
   4  -7   6       65.20       75.31     15.42 o
   5  -7   6       11.34        6.22      6.99 o
   6  -7   6       10.23       12.34     10.66 o
 -10  -6   6       80.02       80.15     18.06 o
  -9  -6   6        6.76        0.42      8.08 o
  -8  -6   6      186.35      197.15     24.88 o
  -7  -6   6       45.23       52.70      6.40 o
  -6  -6   6       28.84       17.81      9.33 o
  -5  -6   6      177.02      199.47     13.99 o
  -4  -6   6      299.21      328.51     17.87 o
  -3  -6   6       80.66       98.28     14.24 o
  -2  -6   6      540.10      574.91     28.80 o
  -1  -6   6      536.02      549.28     24.33 o
   0  -6   6      227.75      236.19     15.34 o
   1  -6   6      209.05      207.54     14.81 o
   2  -6   6      261.77      268.52     13.85 o
   3  -6   6       25.60       11.84     15.09 o
   4  -6   6      337.45      345.82     28.39 o
   5  -6   6       32.74       39.45     10.28 o
   6  -6   6      111.39       45.76     64.88 o
   7  -6   6       67.35       39.35     36.71 o
 -11  -5   6        4.79       10.82      8.03 o
 -10  -5   6       13.12       31.42     16.33 o
  -9  -5   6       52.35       38.21      8.21 o
  -8  -5   6      116.75      120.28      6.83 o
  -7  -5   6      697.11      772.21     36.91 o
  -6  -5   6       34.07       32.74      6.63 o
  -5  -5   6     1041.92     1141.29     41.55 o
  -4  -5   6      203.36      231.34     14.18 o
  -3  -5   6       44.55       49.37      6.81 o
  -2  -5   6      207.42      216.46     16.87 o
  -1  -5   6      947.64      995.66     35.52 o
   0  -5   6      113.63      110.58     11.18 o
   1  -5   6     1133.49     1211.06     46.44 o
   2  -5   6      268.63      273.23     16.03 o
   3  -5   6      237.73      243.01     15.13 o
   4  -5   6      365.97      342.45     42.97 o
   5  -5   6        8.71        3.09      2.97 o
   6  -5   6        5.18        1.96      6.54 o
   7  -5   6       30.16       13.50     15.74 o
   8  -5   6        8.71        6.47      8.14 o
 -11  -4   6       79.33       39.96     53.42 o
 -10  -4   6      175.63      163.29     14.68 o
  -9  -4   6       45.30       55.37      9.79 o
  -8  -4   6       20.78       20.55      4.18 o
  -7  -4   6      275.82      315.52     12.47 o
  -6  -4   6        8.76       11.19      8.79 o
  -5  -4   6      109.67      105.98     12.53 o
  -4  -4   6      839.23      907.96     37.42 o
  -3  -4   6      300.77      310.46     17.97 o
  -2  -4   6     2868.51     3019.43     94.84 o
  -1  -4   6      435.70      461.43     19.91 o
   0  -4   6      200.61      209.51     14.43 o
   1  -4   6      251.73      211.53     15.31 o
   2  -4   6       52.34       42.90      8.20 o
   3  -4   6       47.08       45.52      5.98 o
   4  -4   6      649.34      666.44     22.64 o
   5  -4   6       15.34       14.61      6.09 o
   6  -4   6      133.35      130.12     34.42 o
   7  -4   6      158.26      154.05     96.44 o
   8  -4   6        5.69       -0.31      7.71 o
 -12  -3   6       27.55       34.56     12.13 o
 -11  -3   6       13.20        6.56      5.73 o
 -10  -3   6       30.70        6.94      6.91 o
  -9  -3   6       12.26        6.98      3.48 o
  -8  -3   6      321.69      350.02     15.18 o
  -7  -3   6      393.39      471.19     15.94 o
  -6  -3   6       81.77      107.52      9.64 o
  -5  -3   6     1032.44     1087.01     37.24 o
  -4  -3   6      471.75      480.66     22.56 o
  -3  -3   6       10.93       17.56      3.91 o
  -2  -3   6      289.20      276.85     15.86 o
  -1  -3   6       16.17       17.84      4.39 o
   0  -3   6       16.40       11.09      4.76 o
   1  -3   6     2572.29     2634.15     87.42 o
   2  -3   6      555.95      553.60     19.76 o
   3  -3   6     1071.67     1092.22     38.97 o
   4  -3   6      241.49      244.25     15.70 o
   5  -3   6       30.00       22.92      6.64 o
   6  -3   6       53.73       55.19      5.88 o
   7  -3   6       47.48       39.11     11.89 o
   8  -3   6        9.00        5.30      2.88 o
   9  -3   6       38.11       46.92     13.18 o
 -12  -2   6        8.47        9.10      4.61 o
 -11  -2   6      173.89      186.20     38.47 o
 -10  -2   6      195.89      221.46     23.71 o
  -9  -2   6       80.81       78.93     10.55 o
  -8  -2   6      600.26      648.45     26.68 o
  -7  -2   6      173.86      214.27     10.39 o
  -6  -2   6       18.66       13.09      4.69 o
  -5  -2   6      245.33      244.29     13.83 o
  -4  -2   6      672.21      684.07     27.53 o
  -3  -2   6       31.92       61.88     29.16 o
  -2  -2   6     3035.26     2977.46    177.33 o
  -1  -2   6      937.23      916.63     29.57 o
   0  -2   6      492.76      504.24     18.57 o
   1  -2   6      463.01      480.87     17.32 o
   2  -2   6       36.94       49.05      5.61 o
   3  -2   6      188.11      200.59     10.90 o
   4  -2   6      962.14      998.79     33.60 o
   5  -2   6       67.21       72.12      8.19 o
   6  -2   6      313.31      323.05     17.78 o
   7  -2   6      179.80      178.55     11.17 o
   8  -2   6       25.29       19.16      6.38 o
   9  -2   6       26.59       38.88      8.99 o
 -12  -1   6       44.13       43.00      9.32 o
 -11  -1   6        7.37       13.91      5.76 o
 -10  -1   6       22.84       25.30     10.04 o
  -9  -1   6       30.17       29.55      5.45 o
  -8  -1   6      613.24      621.47     28.46 o
  -7  -1   6      472.08      491.71     18.04 o
  -6  -1   6       45.22       68.20      6.27 o
  -5  -1   6     1848.33     1929.41     62.61 o
  -4  -1   6     1825.29     1965.66     60.19 o
  -3  -1   6      369.42      422.24     27.41 o
  -2  -1   6      347.12      381.39     15.23 o
  -1  -1   6      300.95      290.20     17.99 o
   0  -1   6      406.05      404.64     18.33 o
   1  -1   6     3023.24     3057.61    100.11 o
   2  -1   6      419.12      426.49     16.74 o
   3  -1   6      539.63      556.29     20.13 o
   4  -1   6      376.48      380.88     16.23 o
   5  -1   6       47.38       47.75     11.19 o
   6  -1   6      168.31      160.66     11.76 o
   7  -1   6       73.27       83.55      8.48 o
   8  -1   6        7.26        8.42      3.80 o
   9  -1   6       56.43       58.96     14.37 o
 -12   0   6        1.53       -0.04      3.14 o
 -11   0   6       84.99      105.60     27.31 o
 -10   0   6      454.65      517.34     40.42 o
  -9   0   6       10.15       15.65      5.68 o
  -8   0   6       33.79       36.42      6.39 o
  -7   0   6      424.45      504.32     23.87 o
  -6   0   6      352.51      341.53     15.88 o
  -5   0   6      323.45      349.47     20.67 o
  -4   0   6      102.96      111.33     11.26 o
  -3   0   6       71.44       73.61     11.65 o
  -2   0   6     4080.53     4015.90    192.39 o
  -1   0   6     1524.96     1459.42     48.11 o
   0   0   6       76.97       68.72      9.72 o
   1   0   6      246.58      239.56     13.52 o
   2   0   6       20.51       19.91      7.26 o
   3   0   6       23.62       22.19      4.63 o
   4   0   6     1297.19     1311.20     42.10 o
   5   0   6       45.92       54.75      7.11 o
   6   0   6      165.66      201.68     15.48 o
   7   0   6      188.47      200.53     16.49 o
   8   0   6        0.39        1.64      3.04 o
   9   0   6        0.40        3.22      4.15 o
 -12   1   6       47.23       43.70     10.14 o
 -11   1   6        8.82       12.78      7.45 o
 -10   1   6       25.65       34.09      8.02 o
  -9   1   6       32.70       46.18      7.91 o
  -8   1   6      521.57      522.28     31.59 o
  -7   1   6      587.84      607.49     25.23 o
  -6   1   6       37.11       53.63      6.45 o
  -5   1   6     1924.19     1956.90     54.52 o
  -4   1   6     1688.74     1752.38     55.55 o
  -3   1   6      335.23      400.79     20.02 o
  -2   1   6      341.88      347.24     17.14 o
  -1   1   6      251.43      244.90     12.05 o
   0   1   6      345.34      343.10     17.34 o
   1   1   6     2686.36     2678.56    119.37 o
   2   1   6      470.71      481.42     17.75 o
   3   1   6      508.81      516.28     23.28 o
   4   1   6      336.01      345.80     19.26 o
   5   1   6       50.24       47.86      6.85 o
   6   1   6      179.61      178.47     12.46 o
   7   1   6       51.41       51.85      8.55 o
   8   1   6        5.84        6.01      3.58 o
   9   1   6       63.24       50.49     16.65 o
 -12   2   6       11.15        3.59      4.63 o
 -11   2   6      163.62      191.87     25.70 o
 -10   2   6      196.02      239.06     27.32 o
  -9   2   6       82.99       91.63     10.60 o
  -8   2   6      597.07      649.62     27.94 o
  -7   2   6      170.65      194.19     15.21 o
  -6   2   6       12.67       11.88      4.51 o
  -5   2   6      245.58      231.19     11.06 o
  -4   2   6      623.94      608.09     20.84 o
  -3   2   6       24.87       18.72      7.08 o
  -2   2   6     2931.80     2888.56     89.48 o
  -1   2   6      972.99      946.05     30.04 o
   0   2   6      520.56      523.68     21.83 o
   1   2   6      451.29      437.16     20.73 o
   2   2   6       30.78       35.88      7.33 o
   3   2   6      193.20      191.54     14.14 o
   4   2   6      954.15      991.53     38.90 o
   5   2   6       68.02       66.18      9.24 o
   6   2   6      358.70      380.89     20.73 o
   7   2   6      152.88      160.21     12.65 o
   8   2   6       26.40       14.46      6.05 o
   9   2   6       22.53       16.70      4.87 o
 -12   3   6       23.34       27.19     16.68 o
 -11   3   6        9.79       12.17      4.49 o
 -10   3   6       28.83       21.13     13.84 o
  -9   3   6       23.61       15.88      4.39 o
  -8   3   6      289.19      288.23     22.28 o
  -7   3   6      373.33      404.27     17.13 o
  -6   3   6       80.26       95.41      7.70 o
  -5   3   6      990.36      956.14     31.41 o
  -4   3   6      455.78      435.08     18.25 o
  -3   3   6        6.13        6.12      3.19 o
  -2   3   6      285.14      254.00     10.77 o
  -1   3   6        9.16       18.40      4.38 o
   0   3   6       46.85       41.00      6.32 o
   1   3   6     2625.78     2557.18     80.73 o
   2   3   6      511.48      483.34     19.48 o
   3   3   6     1120.88     1053.62     35.23 o
   4   3   6      199.64      190.09     15.71 o
   5   3   6       28.39       23.34      4.98 o
   6   3   6       54.11       49.73      9.44 o
   7   3   6       52.05       53.84      6.56 o
   8   3   6       11.17        7.59      3.12 o
 -11   4   6       79.32        0.26     11.72 o
 -10   4   6      172.43      144.85     27.21 o
  -9   4   6       52.63       53.47     28.00 o
  -8   4   6       38.15       27.97      7.71 o
  -7   4   6      299.69      323.28     16.07 o
  -6   4   6       14.64       15.87      5.57 o
  -5   4   6      100.25       93.48      8.33 o
  -4   4   6      799.19      773.02     24.07 o
  -3   4   6      310.46      303.21     12.74 o
  -2   4   6     2592.56     2643.38     70.91 o
  -1   4   6      513.00      502.80     20.11 o
   0   4   6      159.61      145.11     12.87 o
   1   4   6      251.58      209.28     19.48 o
   2   4   6       54.06       48.92      6.23 o
   3   4   6       69.20       64.47      6.60 o
   4   4   6      568.62      548.19     27.93 o
   5   4   6       27.18       24.85      4.50 o
   6   4   6      146.51      142.00     18.55 o
   7   4   6      128.01       99.29     19.41 o
   8   4   6        6.18        8.57      8.50 o
 -11   5   6        4.14       -4.08     11.17 o
 -10   5   6       11.05        1.77     13.49 o
  -9   5   6       59.31       35.39     19.33 o
  -8   5   6       96.60       82.96     46.48 o
  -7   5   6      720.53      704.64     33.24 o
  -6   5   6       50.30       50.73      6.11 o
  -5   5   6     1007.76     1025.09     59.89 o
  -4   5   6      230.37      241.41     14.65 o
  -3   5   6       29.20       32.68      6.17 o
  -2   5   6      217.76      197.73     11.79 o
  -1   5   6      947.10      974.45     28.10 o
   0   5   6      109.16      102.81     10.20 o
   1   5   6     1095.57     1092.11     30.16 o
   2   5   6      264.87      248.54     12.76 o
   3   5   6      193.41      181.46      8.45 o
   4   5   6      359.88      327.34     22.87 o
   5   5   6        6.12        8.14      3.51 o
   6   5   6        5.66        6.69      5.04 o
   7   5   6       28.76       25.48     13.78 o
 -10   6   6       82.50       -0.35     42.50 o
  -9   6   6        9.78       -1.86      6.49 o
  -8   6   6      163.37      150.57     41.88 o
  -7   6   6       43.54       38.16      9.55 o
  -6   6   6       25.21       21.12      6.59 o
  -5   6   6      179.98      199.05     12.51 o
  -4   6   6      293.35      315.10     19.10 o
  -3   6   6      105.98      116.40     10.33 o
  -2   6   6      543.41      531.54     21.36 o
  -1   6   6      547.54      524.36     18.40 o
   0   6   6      259.88      252.41     15.17 o
   1   6   6      207.20      207.61      9.91 o
   2   6   6      257.62      249.17     10.68 o
   3   6   6       32.79        2.60      4.49 o
   4   6   6      325.06      311.39     11.22 o
   5   6   6       26.50       15.86      6.64 o
   6   6   6       95.46      106.32     22.70 o
  -9   7   6       14.02       11.37     27.57 o
  -8   7   6       56.66       49.10     17.80 o
  -7   7   6      137.27      102.38     22.90 o
  -6   7   6       17.57       17.60      3.95 o
  -5   7   6      255.45      259.05     14.63 o
  -4   7   6      117.83      129.69     11.30 o
  -3   7   6       62.05       49.45     17.24 o
  -2   7   6        4.71        4.93      3.99 o
  -1   7   6      144.02      158.96     14.09 o
   0   7   6       33.81       32.66     10.39 o
   1   7   6      648.58      657.76     47.12 o
   2   7   6       54.28       43.21     24.23 o
   3   7   6      212.55      198.94     14.60 o
   4   7   6       71.01        1.32     34.83 o
   5   7   6       14.06        0.69      9.33 o
  -8   8   6       33.74       38.21     19.01 o
  -7   8   6       17.57       19.70     15.43 o
  -6   8   6        1.07       -1.17      1.17 o
  -5   8   6       14.43       13.10      7.08 o
  -4   8   6      182.61      202.28     13.48 o
  -3   8   6       40.87       38.14      7.92 o
  -2   8   6      350.67      372.49     33.09 o
  -1   8   6      136.18      139.19     14.96 o
   0   8   6      184.36      176.03     14.18 o
   1   8   6       36.65       16.14     10.86 o
   2   8   6       43.70       25.13     17.32 o
   3   8   6       20.69        0.18     11.17 o
   4   8   6       28.90        1.54     15.45 o
  -6   9   6        4.55        3.62      6.90 o
  -5   9   6      115.14        5.38     30.81 o
  -4   9   6       16.12        9.87      7.87 o
  -3   9   6       10.93        6.34      7.33 o
  -2   9   6       17.44       12.45      5.43 o
  -1   9   6       74.43       78.98     10.21 o
   0   9   6       40.63       52.24      7.85 o
   1   9   6      129.75      136.13     32.68 o
   2   9   6       53.33       14.84     17.56 o
  -5  -9   7       24.83        7.78      6.11 o
  -4  -9   7       39.70       30.88     21.07 o
  -3  -9   7       75.67       46.45     43.83 o
  -2  -9   7       36.59       12.12     15.82 o
  -1  -9   7        7.78        6.24      6.47 o
   0  -9   7       25.11       30.55      8.12 o
   1  -9   7       37.64       35.41     10.36 o
  -7  -8   7       21.17       18.04     19.03 o
  -6  -8   7        4.87        7.43      5.92 o
  -5  -8   7       14.47        7.29      8.05 o
  -4  -8   7        8.34        3.59      5.00 o
  -3  -8   7      143.41      181.07     21.12 o
  -2  -8   7       43.20       43.98     11.21 o
  -1  -8   7       92.68      102.71     14.94 o
   0  -8   7      215.83      220.09     14.66 o
   1  -8   7       11.24       14.50      4.41 o
   2  -8   7       22.58       16.18     11.28 o
   3  -8   7        8.52       11.76     18.55 o
  -9  -7   7        4.87       -3.89     12.96 o
  -8  -7   7       27.25       39.60     22.95 o
  -7  -7   7       35.07       25.82      5.82 o
  -6  -7   7      138.94      157.17     12.67 o
  -5  -7   7      184.99      202.13     16.88 o
  -4  -7   7      109.21      134.13     13.19 o
  -3  -7   7      157.83      166.19     15.74 o
  -2  -7   7        4.04       -0.16      6.44 o
  -1  -7   7        2.55        2.66      3.32 o
   0  -7   7       84.22       93.64     19.69 o
   1  -7   7       26.83       31.14      6.09 o
   2  -7   7       97.59      114.73     16.74 o
   3  -7   7      158.91      146.98     12.80 o
   4  -7   7       12.60       17.70      9.36 o
   5  -7   7       64.63       63.32     15.98 o
 -10  -6   7        7.17        0.03      6.72 o
  -9  -6   7      199.68      281.42     48.00 o
  -8  -6   7       54.24       75.88      8.99 o
  -7  -6   7       21.55       36.33     10.29 o
  -6  -6   7      111.90      145.85     12.27 o
  -5  -6   7       46.31       39.13      7.97 o
  -4  -6   7        5.51        8.03      5.80 o
  -3  -6   7      417.81      472.07     24.74 o
  -2  -6   7       76.89       97.48     12.57 o
  -1  -6   7      295.19      349.56     20.34 o
   0  -6   7      206.68      230.92     20.14 o
   1  -6   7        6.21        4.82      3.62 o
   2  -6   7       23.69       25.02      5.38 o
   3  -6   7       31.01       31.90      8.66 o
   4  -6   7        9.69        7.29      3.23 o
   5  -6   7      115.18      151.92     26.71 o
   6  -6   7       77.14       44.28     43.48 o
 -11  -5   7       92.33       -0.10     35.06 o
 -10  -5   7       16.39        0.11      8.31 o
  -9  -5   7       33.58       17.49      5.52 o
  -8  -5   7       14.08       10.99      3.75 o
  -7  -5   7      109.48      128.88     15.24 o
  -6  -5   7      453.54      483.97     36.55 o
  -5  -5   7       26.72       38.70      8.66 o
  -4  -5   7       20.22       19.27      8.37 o
  -3  -5   7      480.04      503.07     36.63 o
  -2  -5   7      163.30      171.16     15.88 o
  -1  -5   7       37.66       34.52      8.84 o
   0  -5   7      194.45      210.14     13.96 o
   1  -5   7       46.27       51.70      8.97 o
   2  -5   7      483.66      513.84     25.65 o
   3  -5   7      534.18      548.87     34.12 o
   4  -5   7       13.50        6.03      5.66 o
   5  -5   7       22.45       16.30      3.80 o
   6  -5   7        3.49        0.04      5.97 o
   7  -5   7       16.15        9.71     10.74 o
 -11  -4   7       32.99        0.12      6.43 o
 -10  -4   7       55.57       30.28     20.47 o
  -9  -4   7      276.80      293.67     16.13 o
  -8  -4   7      183.48      206.71     11.57 o
  -7  -4   7      136.34      127.52     20.84 o
  -6  -4   7       24.28       34.59      7.51 o
  -5  -4   7       16.95       17.79      8.88 o
  -4  -4   7      222.67      253.36     15.47 o
  -3  -4   7      581.03      625.30     27.80 o
  -2  -4   7      474.68      487.62     22.51 o
  -1  -4   7      422.07      454.46     21.23 o
   0  -4   7     1553.85     1598.93     54.94 o
   1  -4   7       12.22       17.22      6.25 o
   2  -4   7      252.35      261.16     22.77 o
   3  -4   7       66.92       78.73     11.06 o
   4  -4   7       24.74       19.80      4.81 o
   5  -4   7      105.47      114.69     58.81 o
   6  -4   7       81.01       69.51     21.23 o
   7  -4   7        4.20       -2.97      9.43 o
   8  -4   7       47.09       27.42     27.58 o
 -12  -3   7       37.95       56.95     21.10 o
 -11  -3   7      142.23      133.22     24.28 o
 -10  -3   7       10.86        7.76      3.49 o
  -9  -3   7        4.43        6.84      3.25 o
  -8  -3   7      177.30      205.97     11.11 o
  -7  -3   7      154.88      165.61     14.27 o
  -6  -3   7      835.52      882.21     40.78 o
  -5  -3   7      510.35      632.05     26.58 o
  -4  -3   7      278.22      290.40     21.10 o
  -3  -3   7      897.31     1027.54     37.85 o
  -2  -3   7      140.45      151.91     11.80 o
  -1  -3   7      113.42      105.20     11.89 o
   0  -3   7      647.52      682.97     33.80 o
   1  -3   7      118.27      135.29     14.15 o
   2  -3   7      634.26      663.00     31.07 o
   3  -3   7      384.12      389.55     27.71 o
   4  -3   7       15.22       14.33      6.20 o
   5  -3   7      321.47      337.17     22.08 o
   6  -3   7       13.42        6.87      7.15 o
   7  -3   7        4.40        4.87      3.44 o
   8  -3   7       45.32       42.62     10.56 o
 -12  -2   7        8.03        3.96      9.41 o
 -11  -2   7       18.09       30.11     13.68 o
 -10  -2   7       23.00       24.87      9.13 o
  -9  -2   7      501.51      521.72     31.10 o
  -8  -2   7      348.45      403.99     26.03 o
  -7  -2   7        4.32        7.17      3.57 o
  -6  -2   7      133.20      147.03     12.80 o
  -5  -2   7       85.97      102.29     13.12 o
  -4  -2   7      114.30      111.80     10.77 o
  -3  -2   7      627.32      612.77     25.60 o
  -2  -2   7      192.27      214.41     13.81 o
  -1  -2   7      958.39      969.87     37.82 o
   0  -2   7     1325.58     1296.74     48.44 o
   1  -2   7        8.16       13.18      8.12 o
   2  -2   7       49.78       50.50      7.23 o
   3  -2   7       27.29       27.25      5.48 o
   4  -2   7       59.20       54.97      7.55 o
   5  -2   7      328.99      355.38     17.63 o
   6  -2   7      299.01      314.02     26.56 o
   7  -2   7       15.59       19.75      5.33 o
   8  -2   7      115.66      108.96     11.94 o
 -12  -1   7       59.70       58.80     18.54 o
 -11  -1   7      107.54      132.68     19.73 o
 -10  -1   7        6.17        5.82      3.40 o
  -9  -1   7       56.25       60.16      7.67 o
  -8  -1   7       11.81        9.34      4.42 o
  -7  -1   7      155.46      186.32     12.11 o
  -6  -1   7     1338.67     1465.40     53.70 o
  -5  -1   7      389.17      428.04     26.33 o
  -4  -1   7      633.35      629.36     25.81 o
  -3  -1   7     1006.82      998.20     44.66 o
  -2  -1   7      740.50      763.94     27.83 o
  -1  -1   7       49.36       51.11     10.52 o
   0  -1   7      362.14      363.36     19.73 o
   1  -1   7      275.32      282.97     14.71 o
   2  -1   7     1044.88     1069.70     42.51 o
   3  -1   7     1196.46     1232.05     42.51 o
   4  -1   7       36.22       29.30      6.18 o
   5  -1   7      331.35      347.79     20.81 o
   6  -1   7       15.99       16.56      5.77 o
   7  -1   7       16.82       10.87      6.49 o
   8  -1   7       47.48       49.58      6.70 o
   9  -1   7        7.60       11.87     17.77 o
 -12   0   7       49.11       41.81     10.10 o
 -11   0   7       26.15       22.07      7.98 o
 -10   0   7       42.91       31.24     11.04 o
  -9   0   7      302.22      349.42     23.74 o
  -8   0   7      589.88      672.28     30.54 o
  -7   0   7      678.78      768.61     30.55 o
  -6   0   7      130.77      152.54     10.73 o
  -5   0   7       35.54       33.21      8.46 o
  -4   0   7      191.47      204.06     13.84 o
  -3   0   7     1372.31     1330.97     56.20 o
  -2   0   7     1924.52     2071.92    133.41 o
  -1   0   7     2667.85     2720.39    104.28 o
   0   0   7     2341.30     2612.25    119.37 o
   1   0   7       61.00       62.24      7.49 o
   2   0   7      307.00      288.02     18.39 o
   3   0   7       33.03       27.51      7.11 o
   4   0   7       26.18       30.80      8.18 o
   5   0   7      128.26      140.81     11.94 o
   6   0   7      375.85      384.72     23.84 o
   7   0   7        5.59        7.94      7.90 o
   8   0   7       78.14       57.49     22.81 o
   9   0   7        2.60       -1.74      3.31 o
 -12   1   7       62.88       85.55     14.58 o
 -11   1   7      115.05      124.69     18.92 o
 -10   1   7        4.95        3.53      5.98 o
  -9   1   7       56.97       66.20      8.60 o
  -8   1   7        8.60        8.98      4.87 o
  -7   1   7      192.08      223.96     16.64 o
  -6   1   7     1334.08     1403.78     42.09 o
  -5   1   7      383.80      410.08     17.11 o
  -4   1   7      622.27      602.72     25.87 o
  -3   1   7     1119.88     1096.28     48.77 o
  -2   1   7      687.67      690.83     26.10 o
  -1   1   7       48.38       49.38      8.32 o
   0   1   7      392.37      398.49     17.93 o
   1   1   7      289.93      291.18     14.74 o
   2   1   7     1053.93     1087.27     52.72 o
   3   1   7     1334.09     1361.08     46.28 o
   4   1   7       39.66       32.70      8.05 o
   5   1   7      297.17      308.30     20.98 o
   6   1   7       22.11       25.51      6.09 o
   7   1   7       17.54        9.21      6.94 o
   8   1   7       41.48       29.35     10.93 o
   9   1   7       12.63       15.46      8.48 o
 -12   2   7        8.30        9.34      5.46 o
 -11   2   7       20.16       18.14      9.11 o
 -10   2   7       17.41       19.84      8.97 o
  -9   2   7      531.46      579.15     43.07 o
  -8   2   7      349.56      373.24     20.23 o
  -7   2   7        6.90        8.43      5.26 o
  -6   2   7      114.78      126.17     10.97 o
  -5   2   7       87.49       93.77      8.49 o
  -4   2   7      119.81      122.18      8.76 o
  -3   2   7      638.79      647.65     25.19 o
  -2   2   7      234.89      246.63     14.84 o
  -1   2   7      895.10      890.99     32.35 o
   0   2   7     1394.99     1333.66     43.70 o
   1   2   7       10.19       18.58      5.65 o
   2   2   7       69.09       67.01      7.68 o
   3   2   7       20.89       22.87      5.71 o
   4   2   7       55.94       58.75     10.34 o
   5   2   7      287.72      299.36     17.92 o
   6   2   7      305.91      339.88     24.64 o
   7   2   7       14.25        6.78      7.82 o
   8   2   7      116.06      121.33     10.44 o
 -12   3   7       36.67       23.82     10.10 o
 -11   3   7      144.14      139.08     12.87 o
 -10   3   7        5.03        0.35      6.20 o
  -9   3   7        8.59        9.97      6.43 o
  -8   3   7      166.50      179.25     14.50 o
  -7   3   7      149.60      158.59     19.69 o
  -6   3   7      860.87      864.40     31.70 o
  -5   3   7      507.38      559.46     23.21 o
  -4   3   7      263.38      266.08     14.68 o
  -3   3   7      927.95      995.30     32.45 o
  -2   3   7      161.57      155.72     13.78 o
  -1   3   7      116.66      111.28     11.77 o
   0   3   7      624.96      662.27     30.76 o
   1   3   7      143.49      150.61     11.27 o
   2   3   7      639.46      666.45     26.28 o
   3   3   7      388.46      366.95     18.43 o
   4   3   7       15.63       12.18      6.36 o
   5   3   7      303.25      324.05     18.13 o
   6   3   7       17.50        5.70      8.31 o
   7   3   7        3.13        0.84      3.14 o
   8   3   7       35.33       14.70      9.49 o
 -11   4   7       27.66       -0.90      8.55 o
 -10   4   7       49.16       24.45     13.70 o
  -9   4   7      332.80      300.08     31.08 o
  -8   4   7      138.99      133.49     12.35 o
  -7   4   7      140.99      129.36     11.36 o
  -6   4   7       33.26       40.25      8.77 o
  -5   4   7       16.20       10.59      4.22 o
  -4   4   7      203.69      200.90     12.23 o
  -3   4   7      682.92      678.27     28.95 o
  -2   4   7      416.78      381.06     21.00 o
  -1   4   7      424.87      417.99     18.42 o
   0   4   7     1632.05     1596.71     55.32 o
   1   4   7       11.16       10.43      4.83 o
   2   4   7      252.28      249.36     15.30 o
   3   4   7       68.38       70.78     11.56 o
   4   4   7       36.45       27.84      5.64 o
   5   4   7      116.31      120.65     10.93 o
   6   4   7       92.15       29.81     47.07 o
   7   4   7        1.98        4.68      6.86 o
   8   4   7       46.66       56.51     19.99 o
 -11   5   7       91.14      137.62     27.73 o
 -10   5   7       15.47       -1.63      6.70 o
  -9   5   7       38.72       19.99     10.95 o
  -8   5   7       10.81        5.27      3.64 o
  -7   5   7      120.44      122.18     11.96 o
  -6   5   7      469.84      470.69     28.07 o
  -5   5   7       58.67       63.13      7.70 o
  -4   5   7       41.03       44.28      6.13 o
  -3   5   7      488.44      456.68     23.77 o
  -2   5   7      157.10      148.50     10.34 o
  -1   5   7       30.47       34.44      6.42 o
   0   5   7      166.27      159.45     11.23 o
   1   5   7       55.16       59.48      6.09 o
   2   5   7      424.83      428.65     20.19 o
   3   5   7      622.11      616.65     25.26 o
   4   5   7       14.51       11.32      4.29 o
   5   5   7       28.85       20.05      4.61 o
   6   5   7        4.56       -2.16      6.16 o
   7   5   7       16.03       22.51     13.90 o
 -10   6   7        2.50        0.27      5.32 o
  -9   6   7      193.21      183.72     37.34 o
  -8   6   7       58.82       46.52     10.83 o
  -7   6   7       12.07       12.60      6.42 o
  -6   6   7      115.60      124.60     11.19 o
  -5   6   7       58.54       51.84      8.50 o
  -4   6   7        1.68        3.79      3.88 o
  -3   6   7      421.43      445.92     23.01 o
  -2   6   7      119.08      134.85     11.03 o
  -1   6   7      285.27      303.40     15.00 o
   0   6   7      198.56      213.30     13.40 o
   1   6   7        5.17        3.91      2.82 o
   2   6   7       34.65       22.94      7.49 o
   3   6   7       25.01       20.96      7.18 o
   4   6   7        9.04        4.16      2.59 o
   5   6   7      107.79       96.37     27.38 o
   6   6   7       75.61       85.38     23.26 o
  -9   7   7        3.19        7.98     10.01 o
  -8   7   7       27.54       28.17     17.67 o
  -7   7   7       29.26       18.07      6.85 o
  -6   7   7      143.78      133.13     11.07 o
  -5   7   7      183.17      200.88     16.21 o
  -4   7   7       91.90      103.03     16.44 o
  -3   7   7      164.96      201.11     16.34 o
  -2   7   7        6.19       12.75      4.79 o
  -1   7   7        1.87       -2.81      2.81 o
   0   7   7       86.48       85.29     28.17 o
   1   7   7       21.57        9.99      6.52 o
   2   7   7       91.48       78.25     45.34 o
   3   7   7      150.83      129.04     68.36 o
   4   7   7       14.47       -0.41     12.11 o
   5   7   7       60.20        0.29     20.59 o
  -7   8   7       19.76       21.27     25.20 o
  -6   8   7        3.42        4.85      4.93 o
  -5   8   7       12.67        6.56      5.85 o
  -4   8   7       11.69        8.67      4.63 o
  -3   8   7      136.00      154.19     18.90 o
  -2   8   7       23.52       24.57     14.09 o
  -1   8   7       70.11       72.52     14.50 o
   0   8   7      212.82      212.16     15.99 o
   1   8   7       11.14        5.65      5.09 o
   2   8   7       19.08        9.44      8.05 o
   3   8   7       12.57       -0.14     16.84 o
  -5   9   7       18.29        7.26      4.13 o
  -4   9   7       35.36       20.29     12.58 o
  -3   9   7       74.63       66.93     43.98 o
  -2   9   7       31.31       17.72     17.30 o
  -1   9   7       12.85       18.29      5.86 o
   0   9   7       35.24       38.10      8.10 o
   1   9   7       33.79       22.10      5.92 o
  -6  -8   8       21.72       14.38      9.38 o
  -5  -8   8       21.88       15.36     11.93 o
  -4  -8   8       24.95       11.83     11.30 o
  -3  -8   8        9.36        4.25      5.22 o
  -2  -8   8       41.13       23.09     19.92 o
  -1  -8   8      158.69      202.72     18.43 o
   0  -8   8        9.85       14.03      7.02 o
   1  -8   8       43.38       45.57     12.06 o
   2  -8   8        6.76        2.58     13.94 o
  -8  -7   8        2.39       13.77     15.53 o
  -7  -7   8       39.92       37.06     11.77 o
  -6  -7   8       68.93       84.11     15.30 o
  -5  -7   8      217.13      246.09     19.47 o
  -4  -7   8      201.50      240.49     27.44 o
  -3  -7   8        7.44        4.90      5.24 o
  -2  -7   8       77.85       96.78     13.72 o
  -1  -7   8       33.00       27.40      7.71 o
   0  -7   8       23.84       16.72      8.72 o
   1  -7   8       12.06       16.75      5.37 o
   2  -7   8      144.07      126.89     26.37 o
   3  -7   8       29.25       43.22     11.41 o
   4  -7   8      187.60      232.02     30.29 o
  -9  -6   8       56.65       77.75     28.96 o
  -8  -6   8       82.63       95.70     13.98 o
  -7  -6   8      275.94      334.79     20.93 o
  -6  -6   8        4.68        9.82      5.84 o
  -5  -6   8      133.79      134.37     14.34 o
  -4  -6   8       24.67       29.13      8.04 o
  -3  -6   8       44.10       57.21     12.39 o
  -2  -6   8      105.12      129.91     18.97 o
  -1  -6   8      454.15      548.29     32.64 o
   0  -6   8       30.99       39.34      8.26 o
   1  -6   8      352.87      362.24     23.47 o
   2  -6   8       55.07       56.78     10.68 o
   3  -6   8       41.44       46.55      6.16 o
   4  -6   8        9.95        7.95      4.82 o
   5  -6   8       53.02       39.61     36.00 o
 -10  -5   8       61.46        0.28     18.06 o
  -9  -5   8      140.56      148.49     17.99 o
  -8  -5   8        2.51        2.53      3.36 o
  -7  -5   8       66.05       88.39     11.33 o
  -6  -5   8       65.61       70.43     13.99 o
  -5  -5   8      131.13      154.73     15.64 o
  -4  -5   8      561.91      651.92     31.21 o
  -3  -5   8       55.66       74.97     11.18 o
  -2  -5   8      433.43      499.26     31.25 o
  -1  -5   8       23.07       25.23      8.36 o
   0  -5   8       28.47       18.40      7.16 o
   1  -5   8       48.37       44.59      9.00 o
   2  -5   8       81.29       94.14     14.21 o
   3  -5   8        8.07        8.66      7.22 o
   4  -5   8      155.27      142.89     24.24 o
   5  -5   8       82.74       71.30     38.56 o
   6  -5   8       39.39       23.40     22.98 o
 -11  -4   8       38.55       -0.18     17.88 o
 -10  -4   8       56.06       50.76     14.87 o
  -9  -4   8       39.56       56.22     17.63 o
  -8  -4   8       18.74       13.90      5.28 o
  -7  -4   8      343.21      429.83     25.01 o
  -6  -4   8      145.42      164.98     14.98 o
  -5  -4   8      156.88      151.94     20.35 o
  -4  -4   8       88.18      114.11     12.36 o
  -3  -4   8       53.21       61.73     11.97 o
  -2  -4   8      800.30      840.28     41.60 o
  -1  -4   8      276.61      323.21     33.11 o
   0  -4   8        5.84        7.18      5.93 o
   1  -4   8      393.22      441.33     28.00 o
   2  -4   8      181.92      173.60     13.15 o
   3  -4   8       30.86       30.44      6.14 o
   4  -4   8       43.68       40.71     23.46 o
   5  -4   8       99.49       95.01     50.09 o
   6  -4   8        7.48        5.80      3.30 o
   7  -4   8      112.80       90.63     65.15 o
 -11  -3   8       18.38       14.24      5.21 o
 -10  -3   8      154.55      179.73     13.21 o
  -9  -3   8        7.90        9.17      4.23 o
  -8  -3   8       41.67       30.01     10.07 o
  -7  -3   8       28.57       39.90     10.77 o
  -6  -3   8       30.94       52.77      9.19 o
  -5  -3   8      396.62      420.42     23.67 o
  -4  -3   8     1507.75     1764.60     65.17 o
  -3  -3   8        2.42        6.41      4.50 o
  -2  -3   8      611.85      670.47     29.67 o
  -1  -3   8      237.50      235.33     15.54 o
   0  -3   8       44.87       47.66      7.72 o
   1  -3   8      189.54      195.71     18.75 o
   2  -3   8      298.78      315.46     17.45 o
   3  -3   8       13.76       16.38      8.09 o
   4  -3   8      771.06      826.82     41.29 o
   5  -3   8       60.58       50.43     30.04 o
   6  -3   8       58.18       45.92     27.17 o
   7  -3   8        1.72        1.58      2.37 o
 -12  -2   8       14.02       18.36      6.40 o
 -11  -2   8       67.98       63.16     20.04 o
 -10  -2   8      107.47      127.85     10.67 o
  -9  -2   8       12.37       11.79      5.67 o
  -8  -2   8      120.55      158.67     11.32 o
  -7  -2   8      868.25     1040.48     45.41 o
  -6  -2   8       98.14       99.08     16.10 o
  -5  -2   8      198.64      225.95     17.68 o
  -4  -2   8       19.85       19.59      6.11 o
  -3  -2   8       15.91       20.80      6.56 o
  -2  -2   8      348.62      372.25     20.30 o
  -1  -2   8     1106.40     1199.89     68.24 o
   0  -2   8       14.09       14.13      6.45 o
   1  -2   8      693.42      734.01     30.01 o
   2  -2   8      261.00      262.65     15.88 o
   3  -2   8       68.50       73.74     11.37 o
   4  -2   8       10.24       13.68      5.43 o
   5  -2   8       42.10       36.19      8.02 o
   6  -2   8        4.70        7.23      5.31 o
   7  -2   8       77.58       73.21     11.27 o
   8  -2   8       27.92       19.42      7.48 o
 -12  -1   8       19.93       30.66      9.00 o
 -11  -1   8        4.41        8.50      5.76 o
 -10  -1   8       63.56       79.56      9.83 o
  -9  -1   8      133.55      154.67     12.70 o
  -8  -1   8       60.00       74.64     15.41 o
  -7  -1   8       81.91      103.38     11.58 o
  -6  -1   8       86.21       89.43     20.03 o
  -5  -1   8      589.68      609.45     29.54 o
  -4  -1   8     1320.72     1482.09     54.60 o
  -3  -1   8       66.14       66.64     11.70 o
  -2  -1   8      126.87      120.32     12.37 o
  -1  -1   8      144.22      154.75     12.73 o
   0  -1   8       15.11       21.99      5.53 o
   1  -1   8      130.96      139.40     11.61 o
   2  -1   8      479.24      505.88     24.25 o
   3  -1   8      132.74      157.17     12.86 o
   4  -1   8      489.18      517.11     25.04 o
   5  -1   8       51.70       53.07     10.69 o
   6  -1   8       31.04       25.73      9.20 o
   7  -1   8       11.26        7.51      4.54 o
   8  -1   8        2.37        7.47      4.46 o
 -12   0   8       25.44       26.34      9.52 o
 -11   0   8       38.23       33.57     10.30 o
 -10   0   8       31.62       27.08      6.98 o
  -9   0   8       43.35       42.00     11.43 o
  -8   0   8      175.57      189.89     14.28 o
  -7   0   8      324.52      389.16     19.48 o
  -6   0   8      109.18      133.53     17.57 o
  -5   0   8        3.61        3.00      4.75 o
  -4   0   8       18.57       28.23      7.14 o
  -3   0   8      249.87      279.12     20.93 o
  -2   0   8     1873.74     1914.62    106.16 o
  -1   0   8      483.92      501.69     34.36 o
   0   0   8       66.87      105.29     25.98 o
   1   0   8      709.31      706.40     33.74 o
   2   0   8      330.84      339.37     23.11 o
   3   0   8      211.57      209.39     15.23 o
   4   0   8       48.82       48.93      8.45 o
   5   0   8       88.77      100.46     13.80 o
   6   0   8       87.71      103.00     12.31 o
   7   0   8      194.04      232.36     18.41 o
   8   0   8        9.83        3.55      4.17 o
 -12   1   8       20.76       22.40     16.28 o
 -11   1   8        7.44        6.09      7.54 o
 -10   1   8       67.03       90.78     12.42 o
  -9   1   8      138.98      175.98     14.68 o
  -8   1   8       51.18       70.54     10.23 o
  -7   1   8      121.45      171.28     15.81 o
  -6   1   8       78.30       78.64      9.22 o
  -5   1   8      617.10      596.85     37.73 o
  -4   1   8     1366.27     1454.26     54.40 o
  -3   1   8       71.11       69.61      9.36 o
  -2   1   8      193.36      181.76     12.66 o
  -1   1   8      150.95      157.17     12.61 o
   0   1   8       10.59       14.83      5.70 o
   1   1   8      106.58      115.95     11.34 o
   2   1   8      504.35      537.23     29.28 o
   3   1   8      121.03      142.70     13.21 o
   4   1   8      441.93      480.08     25.26 o
   5   1   8       59.01       59.93      9.69 o
   6   1   8       41.09       23.40     16.32 o
   7   1   8        7.60        1.45      8.42 o
   8   1   8        2.85       -0.89      5.73 o
 -12   2   8       11.52       12.24      7.15 o
 -11   2   8       77.98       90.06     13.09 o
 -10   2   8       84.84      108.50     15.15 o
  -9   2   8        4.18        6.38      5.84 o
  -8   2   8       85.68       92.63     16.60 o
  -7   2   8      839.20      936.99     38.45 o
  -6   2   8      121.84      135.16     11.11 o
  -5   2   8      188.30      213.83     17.35 o
  -4   2   8       15.00       15.21      7.07 o
  -3   2   8       22.12       28.97      7.74 o
  -2   2   8      371.92      382.89     24.02 o
  -1   2   8     1098.68     1151.25     49.51 o
   0   2   8       20.22        9.79      8.65 o
   1   2   8      674.31      684.20     34.53 o
   2   2   8      206.15      202.96     15.43 o
   3   2   8       50.00       46.29     11.27 o
   4   2   8       11.61       16.08      5.73 o
   5   2   8       37.07       38.09     10.30 o
   6   2   8        5.54        0.99      4.54 o
   7   2   8       88.54      114.55     12.44 o
   8   2   8       22.48        8.08      6.34 o
 -11   3   8       16.95       11.91      7.88 o
 -10   3   8      144.48      162.83     15.50 o
  -9   3   8       13.35       10.84      7.62 o
  -8   3   8       43.57       36.82      8.81 o
  -7   3   8       14.24       19.68      6.22 o
  -6   3   8       26.72       28.39     10.31 o
  -5   3   8      381.37      384.09     20.69 o
  -4   3   8     1462.69     1553.98     52.64 o
  -3   3   8        6.20        5.80      3.66 o
  -2   3   8      594.29      604.15     28.48 o
  -1   3   8      180.95      171.13     14.67 o
   0   3   8       31.00       27.96      9.45 o
   1   3   8      211.51      218.82     18.85 o
   2   3   8      248.69      253.02     17.25 o
   3   3   8        5.63        7.62      6.64 o
   4   3   8      848.40      884.73     40.93 o
   5   3   8       55.27       36.46     20.39 o
   6   3   8       62.66       61.47     10.02 o
   7   3   8        2.14        0.48      2.88 o
 -11   4   8       38.01       11.22      7.47 o
 -10   4   8       70.12       45.19     26.20 o
  -9   4   8       56.10       53.99     30.49 o
  -8   4   8       17.02        4.98      7.49 o
  -7   4   8      348.63      385.71     19.73 o
  -6   4   8      131.68      131.45     16.89 o
  -5   4   8      173.69      179.15     14.11 o
  -4   4   8       79.88       91.79      9.75 o
  -3   4   8       42.46       40.15      9.67 o
  -2   4   8      766.09      766.22     27.14 o
  -1   4   8      352.34      372.68     21.08 o
   0   4   8        8.93       11.27      5.07 o
   1   4   8      384.21      408.51     27.49 o
   2   4   8      181.52      171.84     14.47 o
   3   4   8       26.79       20.89     11.57 o
   4   4   8       38.86       13.66     26.29 o
   5   4   8      125.69      123.28     14.21 o
   6   4   8       10.61        3.79      5.77 o
   7   4   8      121.23      120.53     27.10 o
 -10   5   8       36.25       11.86      6.55 o
  -9   5   8      162.92      144.01     37.18 o
  -8   5   8        1.25       -2.05      2.05 o
  -7   5   8       68.56       65.97      9.47 o
  -6   5   8       59.33       56.73     11.97 o
  -5   5   8      148.34      160.06     12.55 o
  -4   5   8      496.10      519.81     30.32 o
  -3   5   8       57.18       67.08      8.79 o
  -2   5   8      438.46      461.01     22.87 o
  -1   5   8       34.94       44.91      7.20 o
   0   5   8       39.52       30.97      5.43 o
   1   5   8       52.96       51.10      7.61 o
   2   5   8       99.21      101.89     11.21 o
   3   5   8       14.50       12.67      5.48 o
   4   5   8      105.32       93.61     20.91 o
   5   5   8       74.40       66.09     18.90 o
   6   5   8       31.09       48.35     17.91 o
  -9   6   8       53.84        0.28     39.95 o
  -8   6   8       89.35       89.74     17.06 o
  -7   6   8      265.79      259.51     26.09 o
  -6   6   8        7.68        8.01      8.28 o
  -5   6   8      127.82      145.24     13.72 o
  -4   6   8       18.55       15.24      5.82 o
  -3   6   8       35.52       36.78      7.41 o
  -2   6   8      124.37      145.55     11.69 o
  -1   6   8      407.13      438.33     26.96 o
   0   6   8       27.04       24.19      7.88 o
   1   6   8      345.98      335.10     21.71 o
   2   6   8       50.47       44.13     13.86 o
   3   6   8       37.62       25.48      8.27 o
   4   6   8       10.18        5.25      2.91 o
   5   6   8       48.62       52.03     20.69 o
  -8   7   8        2.80        4.56     12.18 o
  -7   7   8       46.23       29.63      9.15 o
  -6   7   8       58.40       46.83     15.19 o
  -5   7   8      223.33      246.65     18.38 o
  -4   7   8      227.75      270.50     23.26 o
  -3   7   8        6.93        5.43      7.16 o
  -2   7   8       98.90       98.81     11.45 o
  -1   7   8       27.33       20.18      5.60 o
   0   7   8       20.18       13.29      4.93 o
   1   7   8        9.19        6.46      5.89 o
   2   7   8      150.95      159.17     13.85 o
   3   7   8       23.40       13.61      6.06 o
   4   7   8      210.78      238.28     39.83 o
  -6   8   8       21.56       16.84      8.67 o
  -5   8   8       33.22       28.18     14.71 o
  -4   8   8       28.04        9.49      9.88 o
  -3   8   8       13.18        5.25      5.06 o
  -2   8   8       31.29       18.41     15.24 o
  -1   8   8      173.37      185.00     30.10 o
   0   8   8       12.02       11.91      8.01 o
   1   8   8       51.26       22.18     20.18 o
   2   8   8        7.58        1.73      4.22 o
  -5  -8   9       30.33       20.41     16.12 o
  -4  -8   9       16.45       19.50     15.28 o
  -3  -8   9        3.31        3.56      5.37 o
  -2  -8   9       11.03        4.73      6.14 o
  -1  -8   9        5.34        6.18      6.12 o
   0  -8   9      118.64      133.04     20.32 o
  -7  -7   9        4.05       11.89      6.99 o
  -6  -7   9       19.98       33.09     12.41 o
  -5  -7   9       72.13       95.71     13.09 o
  -4  -7   9       33.61       28.68     19.81 o
  -3  -7   9      127.03      153.52     18.82 o
  -2  -7   9       86.98      113.61     15.31 o
  -1  -7   9       77.66       73.77     12.03 o
   0  -7   9       16.71       21.26     10.99 o
   1  -7   9       60.52       74.29     10.12 o
   2  -7   9        3.28        4.44      6.11 o
   3  -7   9      108.93      160.92     32.84 o
  -9  -6   9       73.54       97.85     51.31 o
  -8  -6   9       40.60       43.76     13.01 o
  -7  -6   9       14.67       16.40     10.56 o
  -6  -6   9       67.46       96.67     13.35 o
  -5  -6   9      146.73      200.02     24.53 o
  -4  -6   9        8.29       12.39      7.00 o
  -3  -6   9        3.73        2.43      4.58 o
  -2  -6   9       84.11      117.22     14.47 o
  -1  -6   9       63.72       70.26     14.96 o
   0  -6   9      249.58      303.71     24.84 o
   1  -6   9       31.71       37.31      7.62 o
   2  -6   9       86.26       83.93     11.08 o
   3  -6   9       56.50       58.23      7.16 o
   4  -6   9       45.45       53.78     21.08 o
 -10  -5   9       52.98        0.47     20.22 o
  -9  -5   9       39.70       24.27      8.52 o
  -8  -5   9       24.79       34.72     10.95 o
  -7  -5   9       25.54       22.96      8.59 o
  -6  -5   9       83.80      108.53     12.53 o
  -5  -5   9       27.80       38.92      9.82 o
  -4  -5   9       21.83       17.59     10.63 o
  -3  -5   9      280.51      346.41     29.59 o
  -2  -5   9      111.06      127.70     18.53 o
  -1  -5   9       30.95       39.45      9.79 o
   0  -5   9       28.46       36.82      8.66 o
   1  -5   9       39.96       52.60      9.86 o
   2  -5   9       20.84       17.68      5.53 o
   3  -5   9      123.19      123.94     12.30 o
   4  -5   9        1.48       -2.88      2.88 o
   5  -5   9       55.12        1.96     18.52 o
 -10  -4   9       62.64       46.11     17.03 o
  -9  -4   9       86.73       92.71     26.27 o
  -8  -4   9      143.61        0.14     48.56 o
  -7  -4   9       21.10       30.76     17.16 o
  -6  -4   9      359.01      442.30     27.63 o
  -5  -4   9       68.71      106.97     19.76 o
  -4  -4   9       22.51       17.56      8.74 o
  -3  -4   9       11.58       16.31      6.64 o
  -2  -4   9       97.96      121.81     17.02 o
  -1  -4   9       61.19       71.76     14.06 o
   0  -4   9      647.66      747.97     36.03 o
   1  -4   9      253.81      269.58     19.29 o
   2  -4   9      279.03      291.88     19.07 o
   3  -4   9       17.57        2.50      7.32 o
   4  -4   9       20.04       14.02      7.48 o
   5  -4   9        4.74        3.92      3.09 o
   6  -4   9        3.90        3.90      2.92 o
 -11  -3   9      107.80      114.88     31.18 o
 -10  -3   9        1.95       -1.96      3.12 o
  -9  -3   9       94.31      129.55     11.07 o
  -8  -3   9       15.77        8.53      6.51 o
  -7  -3   9       10.01        5.28      5.30 o
  -6  -3   9       97.78       94.55     18.65 o
  -5  -3   9      169.60      199.92     21.09 o
  -4  -3   9       32.96       38.47      9.33 o
  -3  -3   9      752.32      911.03     40.77 o
  -2  -3   9      492.80      567.08     30.05 o
  -1  -3   9      296.71      336.96     21.64 o
   0  -3   9       79.79       79.83     15.27 o
   1  -3   9       23.24       28.72      7.49 o
   2  -3   9       11.60        8.23      6.70 o
   3  -3   9      266.27      294.50     19.37 o
   4  -3   9      137.24      158.81     25.31 o
   5  -3   9      158.82      166.00     13.39 o
   6  -3   9       64.60       -0.05     13.54 o
 -11  -2   9        8.17        1.43      6.47 o
 -10  -2   9       12.04       14.98      5.72 o
  -9  -2   9       34.36       28.34     11.71 o
  -8  -2   9      142.53      180.79     14.84 o
  -7  -2   9       34.98       58.01     11.38 o
  -6  -2   9      174.09      220.73     24.13 o
  -5  -2   9      222.37      248.56     19.75 o
  -4  -2   9      113.47      138.87     14.75 o
  -3  -2   9       90.72      102.41     15.66 o
  -2  -2   9      213.75      239.09     20.02 o
  -1  -2   9      261.83      302.72     23.10 o
   0  -2   9      634.11      713.64     32.63 o
   1  -2   9       85.23       97.01     12.79 o
   2  -2   9      101.07      108.38     14.92 o
   3  -2   9      111.25      111.04     16.37 o
   4  -2   9       35.91       43.62      8.77 o
   5  -2   9        7.50       10.76      9.48 o
   6  -2   9       17.48       14.85     10.34 o
   7  -2   9        9.47        6.02      6.17 o
 -11  -1   9       97.77      110.07     14.40 o
 -10  -1   9       21.15       15.22      7.50 o
  -9  -1   9       56.20       48.06     17.03 o
  -8  -1   9      111.29      146.80     14.19 o
  -7  -1   9       34.99       38.90     13.06 o
  -6  -1   9       80.13       99.83     15.03 o
  -5  -1   9      156.46      198.75     18.32 o
  -4  -1   9       46.02       58.16     10.23 o
  -3  -1   9      786.99      803.31     62.02 o
  -2  -1   9      727.89      779.47     40.33 o
  -1  -1   9      103.06      106.11     23.34 o
   0  -1   9      181.77      203.87     16.61 o
   1  -1   9      116.46      139.98     17.24 o
   2  -1   9      130.63      129.31     16.11 o
   3  -1   9      144.32      177.66     16.05 o
   4  -1   9       25.71       24.26     10.00 o
   5  -1   9       29.37       20.87     17.96 o
   6  -1   9       90.76      104.74     28.91 o
   7  -1   9        4.60        2.32      3.29 o
 -12   0   9        0.61       -2.88      5.42 o
 -11   0   9        1.18        0.13      2.07 o
 -10   0   9        0.36       -1.35      3.31 o
  -9   0   9      213.18      256.22     18.27 o
  -8   0   9      604.85      782.46     50.85 o
  -7   0   9      148.13      181.85     17.14 o
  -6   0   9      322.73      376.49     32.10 o
  -5   0   9      396.02      472.04     29.46 o
  -4   0   9       10.44       11.00      6.01 o
  -3   0   9      227.24      247.79     18.26 o
  -2   0   9      623.41      707.90     42.51 o
  -1   0   9       83.58       94.94     11.79 o
   0   0   9     1369.85     1491.47     82.63 o
   1   0   9      353.75      386.95     27.91 o
   2   0   9      130.09      126.04     24.13 o
   3   0   9      263.85      294.03     20.64 o
   4   0   9       39.51       39.61     10.71 o
   5   0   9       22.08       22.43      9.67 o
   6   0   9       25.57       -0.72      3.05 o
   7   0   9        4.33        0.07      2.30 o
 -11   1   9       95.72       87.53     35.52 o
 -10   1   9       22.73        0.21      7.19 o
  -9   1   9       63.96       57.74     13.09 o
  -8   1   9       83.18      110.37     15.44 o
  -7   1   9       36.96       39.36      8.44 o
  -6   1   9       63.70       61.20     10.14 o
  -5   1   9      166.41      204.82     22.50 o
  -4   1   9       34.70       46.07     12.98 o
  -3   1   9     1020.44     1104.30     57.64 o
  -2   1   9      690.42      732.10     33.97 o
  -1   1   9      113.95      110.79     12.26 o
   0   1   9      186.15      220.18     20.67 o
   1   1   9      111.60      126.70     22.14 o
   2   1   9      124.02      140.25     13.76 o
   3   1   9      149.15      188.71     16.54 o
   4   1   9       39.33       49.61     12.51 o
   5   1   9       47.10       57.03     11.29 o
   6   1   9       85.24       98.12     16.79 o
   7   1   9        4.67       -4.34      6.17 o
 -11   2   9        9.24       11.64     10.48 o
 -10   2   9       12.91        4.39      5.94 o
  -9   2   9       22.78       23.12      7.48 o
  -8   2   9      146.13      186.61     15.77 o
  -7   2   9       32.93       42.31      9.10 o
  -6   2   9      208.91      266.52     19.85 o
  -5   2   9      202.97      223.61     16.09 o
  -4   2   9      112.81      125.56     14.62 o
  -3   2   9       95.33      102.69     13.10 o
  -2   2   9      150.35      167.14     20.56 o
  -1   2   9      248.56      242.16     30.49 o
   0   2   9      584.00      612.65     36.47 o
   1   2   9      126.04      135.88     15.52 o
   2   2   9      109.20      118.18     13.21 o
   3   2   9       99.63       89.37     12.59 o
   4   2   9       32.53       43.13     11.80 o
   5   2   9        8.16        6.10      5.19 o
   6   2   9       18.21        2.06      6.15 o
   7   2   9        7.14        4.70      4.95 o
 -11   3   9      119.51      120.64     67.37 o
 -10   3   9        0.68        0.54      5.73 o
  -9   3   9       98.30       76.82     29.55 o
  -8   3   9       29.83       20.28      7.93 o
  -7   3   9        6.02        3.65      5.13 o
  -6   3   9       93.54       91.00     11.35 o
  -5   3   9      178.87      188.83     17.40 o
  -4   3   9       24.99       30.57      8.18 o
  -3   3   9      673.91      779.02     38.36 o
  -2   3   9      506.47      528.92     28.71 o
  -1   3   9      286.33      309.01     21.20 o
   0   3   9       92.81       92.96     12.00 o
   1   3   9       18.64       22.43      7.53 o
   2   3   9        8.32        5.90      5.88 o
   3   3   9      297.12      329.83     33.27 o
   4   3   9      114.35      126.89     16.04 o
   5   3   9      136.84      134.49     16.74 o
   6   3   9       59.97       32.39     31.92 o
 -10   4   9       57.78       27.93     18.37 o
  -9   4   9      107.69      109.96     16.68 o
  -8   4   9      141.09      101.68     68.14 o
  -7   4   9       24.58       27.80      7.21 o
  -6   4   9      362.02      400.25     22.20 o
  -5   4   9       89.85      125.67     13.67 o
  -4   4   9       24.58       17.56      6.04 o
  -3   4   9        8.73        8.23      6.93 o
  -2   4   9      128.62      144.63     12.10 o
  -1   4   9       45.37       56.51     13.28 o
   0   4   9      683.39      731.41     35.94 o
   1   4   9      246.50      262.26     24.97 o
   2   4   9      281.90      305.87     23.85 o
   3   4   9       28.77       24.48     11.32 o
   4   4   9       24.31        4.16      5.67 o
   5   4   9        6.36       -0.20      3.82 o
   6   4   9        0.51        0.14      3.67 o
 -10   5   9       45.21       16.56     11.88 o
  -9   5   9       37.71       10.75      9.41 o
  -8   5   9       19.92       10.78      7.68 o
  -7   5   9       28.40       22.05      9.47 o
  -6   5   9       82.83       32.82     24.92 o
  -5   5   9       41.01       34.18     12.24 o
  -4   5   9       21.91       20.95      8.84 o
  -3   5   9      290.09      311.95     21.18 o
  -2   5   9      112.28      120.21     11.94 o
  -1   5   9       18.01       15.94      7.17 o
   0   5   9       36.44       29.19     11.00 o
   1   5   9       35.79       17.26     12.14 o
   2   5   9       21.47        7.71      6.82 o
   3   5   9      120.77      132.65     18.46 o
   4   5   9        0.76        2.98      5.27 o
   5   5   9       45.76       37.39     10.17 o
  -9   6   9       80.00       56.50     31.18 o
  -8   6   9       30.94       24.66      6.69 o
  -7   6   9       16.28       16.10      6.18 o
  -6   6   9       43.67       48.82     10.50 o
  -5   6   9      166.19      171.06     17.66 o
  -4   6   9       11.46        4.70      4.79 o
  -3   6   9        3.50        0.13      3.36 o
  -2   6   9       70.33       80.13     12.50 o
  -1   6   9       66.03       53.60     16.76 o
   0   6   9      253.48      306.00     23.93 o
   1   6   9       32.17       21.15      8.02 o
   2   6   9       84.46       92.24     24.63 o
   3   6   9       44.00       24.88      9.48 o
   4   6   9       38.69       32.36      5.92 o
  -7   7   9        2.80        1.17      3.93 o
  -6   7   9       22.86       25.26      8.66 o
  -5   7   9       59.38       50.72     13.12 o
  -4   7   9       34.13       40.31     12.48 o
  -3   7   9      131.07      154.66     18.82 o
  -2   7   9       90.49       90.48     12.33 o
  -1   7   9       87.66       45.83     24.20 o
   0   7   9       16.43        9.07      4.91 o
   1   7   9       63.20       56.17     17.98 o
   2   7   9        5.32        4.10      3.20 o
   3   7   9      115.53      105.85     21.87 o
  -5   8   9       19.96       18.26     12.60 o
  -4   8   9       12.16        8.38      7.24 o
  -3   8   9        3.45        2.92      6.07 o
  -2   8   9       10.35        7.80      7.22 o
  -1   8   9        2.50       -1.70      3.72 o
   0   8   9      117.48      116.57     15.83 o
  -6  -7  10        9.35        8.52      5.58 o
  -5  -7  10       20.24        9.76     11.36 o
  -4  -7  10       10.09        2.85      7.75 o
  -3  -7  10       85.09       72.20     55.14 o
  -2  -7  10       57.20       25.05     34.47 o
  -1  -7  10       38.80       23.86     24.98 o
   0  -7  10        2.16       -3.88      3.88 o
   1  -7  10       16.29        9.23      5.61 o
  -8  -6  10        2.26       -2.36      3.39 o
  -7  -6  10      109.36      158.55     22.57 o
  -6  -6  10       91.90      140.28     17.26 o
  -5  -6  10       41.03       46.38     10.83 o
  -4  -6  10      121.54      170.64     25.05 o
  -3  -6  10        4.85        5.07     10.20 o
  -2  -6  10        5.15        1.33      5.37 o
  -1  -6  10       26.94       28.37     23.63 o
   0  -6  10       31.89       15.72     20.30 o
   1  -6  10       35.32       36.85      7.99 o
   2  -6  10       99.46      106.62     15.89 o
   3  -6  10       14.57       13.31      7.50 o
  -9  -5  10       38.06       29.16      9.53 o
  -8  -5  10        6.90       10.49      8.36 o
  -7  -5  10       29.91       32.62      9.49 o
  -6  -5  10       27.49       34.73     12.96 o
  -5  -5  10        2.28       10.93      6.65 o
  -4  -5  10      130.92      180.00     20.22 o
  -3  -5  10       64.70       70.69     50.72 o
  -2  -5  10       40.81       37.86     32.19 o
  -1  -5  10      217.95      261.63     22.55 o
   0  -5  10        2.93       -3.16      7.16 o
   1  -5  10        9.85        9.27      7.85 o
   2  -5  10        0.54        0.85      3.39 o
   3  -5  10        4.00        5.57      5.29 o
   4  -5  10       12.55        5.55      6.97 o
 -10  -4  10        5.22        2.88      3.53 o
  -9  -4  10       16.46       18.77      6.89 o
  -8  -4  10       30.15       13.94     15.41 o
  -7  -4  10      108.87      152.55     19.40 o
  -6  -4  10       74.41      104.74     19.25 o
  -5  -4  10       32.72       13.56     15.82 o
  -4  -4  10       76.65       37.67     35.21 o
  -3  -4  10       10.39       14.16      8.40 o
  -2  -4  10        2.00        2.06      5.50 o
  -1  -4  10       62.86       74.23     18.77 o
   0  -4  10       47.91       61.48     13.21 o
   1  -4  10      103.96      112.10     15.52 o
   2  -4  10      157.19      188.11     23.54 o
   3  -4  10        8.66        7.84      4.95 o
   4  -4  10       59.53       46.62     35.38 o
   5  -4  10        3.45        5.60      5.76 o
 -10  -3  10      102.72      125.02     33.63 o
  -9  -3  10      101.60      137.54     20.07 o
  -8  -3  10        4.51        1.79      4.44 o
  -7  -3  10       25.14       25.32     20.46 o
  -6  -3  10        0.93        3.83      5.45 o
  -5  -3  10       10.64        2.29      6.80 o
  -4  -3  10      204.93      252.86     21.73 o
  -3  -3  10      183.36      240.48     21.34 o
  -2  -3  10      275.98      328.23     25.56 o
  -1  -3  10      287.05      330.78     26.41 o
   0  -3  10        1.71        9.91      6.67 o
   1  -3  10       37.97       37.45     12.00 o
   2  -3  10        0.01        7.02      5.43 o
   3  -3  10       75.27       76.42     16.85 o
   4  -3  10       47.21       49.04     13.17 o
   5  -3  10      104.09      118.03     18.69 o
 -11  -2  10       11.18       13.08      5.74 o
 -10  -2  10       15.03        4.25      7.22 o
  -9  -2  10        3.60        0.05      2.76 o
  -8  -2  10        1.74        1.06      5.04 o
  -7  -2  10      274.17      333.98     34.61 o
  -6  -2  10      131.94      133.76     79.96 o
  -5  -2  10       77.79       63.17     11.76 o
  -4  -2  10      253.19      303.49     23.00 o
  -3  -2  10       12.54       22.31      8.78 o
  -2  -2  10        4.05        0.50      4.64 o
  -1  -2  10       54.07       60.15     12.45 o
   0  -2  10       91.30      104.81     14.13 o
   1  -2  10      126.75      153.52     17.60 o
   2  -2  10      427.42      492.90     34.86 o
   3  -2  10       29.06       29.98      8.77 o
   4  -2  10       31.81       24.50      9.14 o
   5  -2  10       22.77       17.20      7.87 o
   6  -2  10        4.24        2.78      5.46 o
 -11  -1  10       10.57       -0.25      3.66 o
 -10  -1  10       85.36      129.39     13.93 o
  -9  -1  10       43.92       22.39     14.96 o
  -8  -1  10       20.66       19.01      9.33 o
  -7  -1  10      120.44      149.27     18.98 o
  -6  -1  10       12.56       15.46      8.71 o
  -5  -1  10        7.65        5.43      6.69 o
  -4  -1  10      587.13      662.93     43.93 o
  -3  -1  10        3.00        1.59      7.76 o
  -2  -1  10      119.92      131.78     18.32 o
  -1  -1  10      397.17      470.72     43.74 o
   0  -1  10       28.29       27.98      8.41 o
   1  -1  10      110.26      111.02     18.13 o
   2  -1  10       21.27       29.09      9.15 o
   3  -1  10       22.64       26.84     11.34 o
   4  -1  10       73.81       89.63     13.36 o
   5  -1  10      117.61      129.27     16.23 o
   6  -1  10        8.02        4.09      5.32 o
 -11   0  10       24.39        0.49      4.08 o
 -10   0  10        0.17        0.91      4.01 o
  -9   0  10        0.65        0.29      2.60 o
  -8   0  10       53.37       36.93     14.20 o
  -7   0  10      197.27      249.75     19.86 o
  -6   0  10      150.65      238.75     27.50 o
  -5   0  10      122.94      132.07     16.67 o
  -4   0  10      309.38      355.94     25.33 o
  -3   0  10       57.64       74.07     12.19 o
  -2   0  10       14.67       10.94      6.27 o
  -1   0  10      265.35      348.85     25.00 o
   0   0  10        4.28        6.09      7.80 o
   1   0  10       89.94      112.41     14.48 o
   2   0  10      404.06      479.15     29.65 o
   3   0  10       24.16       18.05      7.96 o
   4   0  10      234.52      291.52     28.89 o
   5   0  10       25.71       10.94     12.10 o
   6   0  10       15.90       -1.96      4.50 o
 -11   1  10        8.95        4.07      4.00 o
 -10   1  10       96.80      110.35     39.85 o
  -9   1  10       29.94       17.07     13.44 o
  -8   1  10       19.89       12.83     12.01 o
  -7   1  10      105.06      123.44     16.71 o
  -6   1  10       10.11        8.58      6.01 o
  -5   1  10       10.51       13.79      6.80 o
  -4   1  10      616.30      698.87     36.97 o
  -3   1  10       15.57       23.86      6.96 o
  -2   1  10      104.03      104.85     14.93 o
  -1   1  10      461.22      526.84     29.40 o
   0   1  10       25.78       20.96      9.78 o
   1   1  10      127.29      146.33     15.59 o
   2   1  10       20.24       31.71      8.88 o
   3   1  10       23.76       24.21      8.56 o
   4   1  10       72.40       75.58     16.67 o
   5   1  10      116.75      131.37     17.03 o
   6   1  10        8.22        0.46      4.34 o
 -11   2  10       17.70        8.79     15.39 o
 -10   2  10       11.86        5.85      7.14 o
  -9   2  10        4.03        1.98      3.99 o
  -8   2  10        2.52       10.54      5.47 o
  -7   2  10      269.56      335.64     30.20 o
  -6   2  10      116.35      122.54     15.96 o
  -5   2  10       72.25       37.49     18.90 o
  -4   2  10      217.77      254.13     23.07 o
  -3   2  10       15.68       28.52      8.87 o
  -2   2  10        5.76        6.35      4.83 o
  -1   2  10       65.29       87.49     14.62 o
   0   2  10       91.11      106.24     13.69 o
   1   2  10      171.85      196.92     17.35 o
   2   2  10      374.68      396.12     26.53 o
   3   2  10       30.36       32.66      9.39 o
   4   2  10       26.00       27.06      9.02 o
   5   2  10       22.95       31.88      8.96 o
   6   2  10        4.43        5.21      6.88 o
 -10   3  10       96.77       95.81     34.03 o
  -9   3  10      116.10      120.86     36.36 o
  -8   3  10        7.14        0.25      4.60 o
  -7   3  10       19.38       17.89      7.39 o
  -6   3  10        0.23       -3.60      3.93 o
  -5   3  10       15.05        7.18      5.43 o
  -4   3  10      162.54      201.45     19.94 o
  -3   3  10      193.76      234.66     25.84 o
  -2   3  10      319.80      375.62     25.36 o
  -1   3  10      226.25      234.68     21.99 o
   0   3  10        2.51        6.10      6.79 o
   1   3  10       29.24       27.74      9.22 o
   2   3  10        0.62        3.09      6.07 o
   3   3  10       81.59       94.34     15.26 o
   4   3  10       60.80       57.62     19.88 o
   5   3  10      107.22      125.77     15.45 o
 -10   4  10        6.69        2.74      5.97 o
  -9   4  10       18.13        6.81      6.03 o
  -8   4  10       31.82       20.39      8.30 o
  -7   4  10      129.61      146.85     17.84 o
  -6   4  10       69.10       49.08     30.79 o
  -5   4  10       40.82       10.84     12.10 o
  -4   4  10       84.07       86.91     12.59 o
  -3   4  10       10.34        6.81      5.29 o
  -2   4  10        3.34        2.62      3.53 o
  -1   4  10       83.60      118.64     18.02 o
   0   4  10       49.19       27.45     23.57 o
   1   4  10      101.41      109.34     19.16 o
   2   4  10      169.35      212.40     22.14 o
   3   4  10        7.89        6.34      8.02 o
   4   4  10       79.48       86.44     12.75 o
   5   4  10        3.19       -0.19      4.97 o
  -9   5  10       39.25       18.41     13.54 o
  -8   5  10        6.98        0.87      3.81 o
  -7   5  10       31.62       11.31      8.34 o
  -6   5  10       29.13       15.52     10.67 o
  -5   5  10        4.74        3.30      5.08 o
  -4   5  10      141.46      166.57     18.56 o
  -3   5  10       60.59       30.68     22.48 o
  -2   5  10       42.14       25.50     12.38 o
  -1   5  10      217.34      255.79     17.57 o
   0   5  10        2.50       -1.05      3.61 o
   1   5  10       10.01        6.39      6.62 o
   2   5  10        2.14        0.15      3.53 o
   3   5  10        2.64        0.10      6.02 o
   4   5  10       13.00       13.64      8.51 o
  -8   6  10        3.77        1.89      3.76 o
  -7   6  10       94.03       82.02     12.99 o
  -6   6  10       93.65       66.49     38.34 o
  -5   6  10       42.62        8.81     11.09 o
  -4   6  10      115.21      144.33     15.35 o
  -3   6  10        4.10        4.08      6.00 o
  -2   6  10        3.52        1.18      3.25 o
  -1   6  10       22.54       18.51      9.36 o
   0   6  10       24.55       12.41      5.59 o
   1   6  10       29.48       17.21      6.75 o
   2   6  10       93.24       55.76     24.33 o
   3   6  10       12.48        7.45      6.68 o
  -6   7  10        7.66       -1.15      5.17 o
  -5   7  10       20.68       15.80      7.10 o
  -4   7  10       14.53       10.74      6.94 o
  -3   7  10       87.80       95.52     32.01 o
  -2   7  10       66.02       44.04     16.74 o
  -1   7  10       33.65       11.68      9.64 o
   0   7  10        1.79        4.13      2.00 o
   1   7  10       13.59        5.72      6.54 o
  -6  -6  11       19.63        7.61     16.44 o
  -5  -6  11       89.73      146.41     21.02 o
  -4  -6  11        7.09       -1.37      5.66 o
  -3  -6  11       32.86       16.07     12.84 o
  -2  -6  11        6.89        3.60      6.81 o
  -1  -6  11       13.02        8.72     10.88 o
   0  -6  11       18.28       17.16      9.12 o
   1  -6  11       68.02       81.72     14.27 o
  -8  -5  11       44.60       82.92     12.24 o
  -7  -5  11       10.46       10.13     15.55 o
  -6  -5  11       10.16       -1.29      7.18 o
  -5  -5  11        9.90       -0.20      6.25 o
  -4  -5  11        5.09        2.70      3.55 o
  -3  -5  11       39.24       27.17     23.54 o
  -2  -5  11      143.42      185.42     26.27 o
  -1  -5  11       13.54        4.60      5.91 o
   0  -5  11       77.31      103.51     14.42 o
   1  -5  11       11.99        5.81      4.20 o
   2  -5  11        5.25        8.38      8.06 o
  -9  -4  11       14.37       19.90      7.13 o
  -8  -4  11        9.66        6.67     10.33 o
  -7  -4  11       20.60       -2.11      3.82 o
  -6  -4  11       64.58       -0.25      5.32 o
  -5  -4  11      252.01      302.27     28.05 o
  -4  -4  11        7.89        0.09      4.14 o
  -3  -4  11      110.16      144.83     17.12 o
  -2  -4  11       12.21       11.44     11.87 o
  -1  -4  11       17.28       14.50     16.68 o
   0  -4  11        9.28       14.43      7.28 o
   1  -4  11       81.64       96.35     19.35 o
   2  -4  11        2.46        3.44      4.41 o
   3  -4  11       48.39       35.63     12.84 o
 -10  -3  11        2.43        3.20      5.74 o
  -9  -3  11       23.23        0.06      5.30 o
  -8  -3  11       86.27       89.01     59.33 o
  -7  -3  11       26.68       -1.69      7.83 o
  -6  -3  11        4.19        0.43      7.27 o
  -5  -3  11        2.51       -1.28      3.13 o
  -4  -3  11       33.21       12.34     11.70 o
  -3  -3  11       75.77       37.85     49.02 o
  -2  -3  11      246.65      284.59     29.21 o
  -1  -3  11        7.45        6.36      6.09 o
   0  -3  11      152.64      180.44     19.76 o
   1  -3  11       22.83       25.90      9.09 o
   2  -3  11       19.24       23.80     12.58 o
   3  -3  11       18.85       18.15      7.08 o
   4  -3  11       29.80       28.38      7.48 o
 -10  -2  11       78.10      110.01     32.09 o
  -9  -2  11       11.60        2.11      5.55 o
  -8  -2  11        7.18       -1.58      9.59 o
  -7  -2  11        6.94        1.65      6.49 o
  -6  -2  11       77.30       48.63     33.06 o
  -5  -2  11      158.73      209.73     23.69 o
  -4  -2  11       46.71       26.75     25.82 o
  -3  -2  11       89.04       78.59     55.45 o
  -2  -2  11        8.04       10.28      8.73 o
  -1  -2  11        6.37        5.84     13.24 o
   0  -2  11       45.54       59.95     16.51 o
   1  -2  11       56.84       76.08     13.44 o
   2  -2  11        6.05        9.32      6.24 o
   3  -2  11      151.85      197.61     35.63 o
   4  -2  11       17.65       18.45     11.18 o
 -10  -1  11       24.16        1.20      3.77 o
  -9  -1  11       19.61       -0.30      5.57 o
  -8  -1  11      128.40      192.88     19.40 o
  -7  -1  11       38.60       -0.67      4.56 o
  -6  -1  11       23.96       19.06     13.60 o
  -5  -1  11        4.81        1.39      3.70 o
  -4  -1  11        1.90        4.23      6.67 o
  -3  -1  11       77.82       53.56     38.50 o
  -2  -1  11      191.76      249.04     23.19 o
  -1  -1  11        2.32        6.78      6.77 o
   0  -1  11      224.97      273.39     22.94 o
   1  -1  11       24.60       34.18     13.94 o
   2  -1  11       24.73       30.29     11.23 o
   3  -1  11       16.44       18.34      7.58 o
   4  -1  11       17.68       23.77      8.47 o
   5  -1  11        6.50        6.95      6.56 o
 -10   0  11       18.25        1.50      4.26 o
  -9   0  11        0.63        1.34      3.97 o
  -8   0  11       44.28       11.50     10.02 o
  -7   0  11       17.00        5.08      5.64 o
  -6   0  11      130.09      145.13     25.77 o
  -5   0  11      159.25      168.81     20.97 o
  -4   0  11       36.13       30.32     25.62 o
  -3   0  11      204.68      222.41     21.56 o
  -2   0  11      144.14      177.85     22.81 o
  -1   0  11       55.28       63.63     13.21 o
   0   0  11       10.13        9.76     10.99 o
   1   0  11      125.07      151.23     18.28 o
   2   0  11        2.18       -2.20      4.64 o
   3   0  11      106.56      148.14     24.19 o
   4   0  11        4.72        2.95      6.61 o
   5   0  11        2.66        4.07      7.69 o
 -10   1  11       20.29       -0.14      3.60 o
  -9   1  11       15.73       11.24      8.35 o
  -8   1  11      130.13      171.78     50.89 o
  -7   1  11       47.33        3.15      5.45 o
  -6   1  11       28.03        0.07     10.40 o
  -5   1  11        4.18       -0.06      3.74 o
  -4   1  11        3.48        1.62      6.90 o
  -3   1  11       71.50       45.55     39.95 o
  -2   1  11      212.46      242.32     22.72 o
  -1   1  11        1.74        3.62      6.76 o
   0   1  11      189.08      208.25     25.45 o
   1   1  11       29.30       34.35     10.59 o
   2   1  11       15.70        8.55     10.05 o
   3   1  11       15.38        3.72      9.22 o
   4   1  11       19.23       11.40     10.23 o
   5   1  11        7.48        6.68      6.95 o
 -10   2  11       74.37       32.09     23.93 o
  -9   2  11       15.93        4.58      4.83 o
  -8   2  11        4.00       -1.90      4.96 o
  -7   2  11        7.73        5.01      6.98 o
  -6   2  11       64.25       51.94     33.42 o
  -5   2  11      185.92      249.35     25.14 o
  -4   2  11       42.35       28.16     27.85 o
  -3   2  11       83.13       79.39     55.39 o
  -2   2  11       11.92        5.08      6.83 o
  -1   2  11       10.29       15.27      7.51 o
   0   2  11       47.71       51.23     12.16 o
   1   2  11       54.81       60.57     16.45 o
   2   2  11        6.80        6.54      6.90 o
   3   2  11      134.22      172.04     20.36 o
   4   2  11       19.95       17.98     15.06 o
 -10   3  11        2.30        0.78      4.12 o
  -9   3  11       19.46       10.28      7.81 o
  -8   3  11       83.85       52.10     41.75 o
  -7   3  11       30.49       20.01     15.20 o
  -6   3  11        5.29        4.00      4.89 o
  -5   3  11        4.33        0.54      2.60 o
  -4   3  11       33.36       -1.15      5.04 o
  -3   3  11       91.26       86.60     65.01 o
  -2   3  11      212.64      231.81     28.10 o
  -1   3  11        7.85        4.27      6.07 o
   0   3  11      149.80      177.78     24.58 o
   1   3  11       26.59       27.55      9.80 o
   2   3  11       25.65       31.84     12.50 o
   3   3  11       19.85        7.02     10.52 o
   4   3  11       20.84        8.43     13.08 o
  -9   4  11       12.52        2.38      6.77 o
  -8   4  11        8.29        2.80      6.75 o
  -7   4  11       17.17        0.84      2.85 o
  -6   4  11       60.91        0.10      2.70 o
  -5   4  11      240.23      283.14     21.95 o
  -4   4  11       13.36       -0.73      2.96 o
  -3   4  11      101.43       68.05     45.34 o
  -2   4  11       14.42       -1.75      7.89 o
  -1   4  11       16.45        3.71      6.98 o
   0   4  11        9.29        7.49      8.06 o
   1   4  11       80.29       86.19     19.87 o
   2   4  11        3.24        1.59      5.94 o
   3   4  11       38.70       18.66     22.84 o
  -8   5  11       50.26        0.51      8.91 o
  -7   5  11        9.88        1.65      4.18 o
  -6   5  11       11.22        4.79      5.71 o
  -5   5  11        7.70        4.98      5.17 o
  -4   5  11        5.61       -2.08      3.26 o
  -3   5  11       31.45        0.31      6.24 o
  -2   5  11      144.55      183.82     19.49 o
  -1   5  11       16.40        4.44      5.95 o
   0   5  11       73.73       72.82     27.25 o
   1   5  11       15.31       -1.63      4.79 o
   2   5  11        6.09        5.10      4.01 o
  -6   6  11       21.08       17.50     11.37 o
  -5   6  11      108.38      113.99     39.40 o
  -4   6  11        5.70        4.71      4.82 o
  -3   6  11       20.68        8.22      8.17 o
  -2   6  11       10.59        6.70      5.97 o
  -1   6  11       13.21        3.37      6.10 o
   0   6  11       15.38        4.87      5.47 o
   1   6  11       72.83       84.77     25.35 o
  -6  -5  12       24.00       -0.87     13.36 o
  -5  -5  12        4.20       -0.70      5.77 o
  -4  -5  12        7.23       -2.15      4.58 o
  -3  -5  12       84.33      132.48     21.21 o
  -2  -5  12        0.39        5.07      6.61 o
  -1  -5  12       61.75       73.23     22.64 o
   0  -5  12       21.15       22.46      7.88 o
  -8  -4  12        6.49        1.47      7.46 o
  -7  -4  12        8.46       -3.01      6.04 o
  -6  -4  12       17.15        0.51      2.87 o
  -5  -4  12       13.16        1.36      3.39 o
  -4  -4  12       68.23       -0.17      4.59 o
  -3  -4  12       58.61       39.90     33.48 o
  -2  -4  12       17.85        7.89     11.15 o
  -1  -4  12        3.46       -1.22      3.57 o
   0  -4  12        7.65        7.18      5.94 o
   1  -4  12        0.64        4.54      6.62 o
   2  -4  12       28.33       23.97     18.62 o
  -9  -3  12       29.95       -0.28      6.22 o
  -8  -3  12        8.92       -3.07      5.63 o
  -7  -3  12       33.72        1.89     12.02 o
  -6  -3  12       25.78        0.60      5.71 o
  -5  -3  12        2.13       -0.69      5.17 o
  -4  -3  12        1.86       -1.28      3.18 o
  -3  -3  12        2.96        0.37      3.65 o
  -2  -3  12        0.01       -3.18      6.50 o
  -1  -3  12       93.76      104.69     55.62 o
   0  -3  12       37.93       45.16     16.41 o
   1  -3  12       22.74       33.23      9.93 o
   2  -3  12        7.23        5.76      5.99 o
  -9  -2  12        5.81       -0.84      4.58 o
  -8  -2  12        8.26        0.10      6.49 o
  -7  -2  12       17.65        5.81      9.32 o
  -6  -2  12       23.17        0.19      7.08 o
  -5  -2  12       16.18        0.45      3.35 o
  -4  -2  12      194.41      172.97    112.31 o
  -3  -2  12       61.30       -0.73      3.63 o
  -2  -2  12       20.20       21.77     20.68 o
  -1  -2  12       50.06       66.36     13.11 o
   0  -2  12       22.24       33.01     11.56 o
   1  -2  12        5.65        1.06      4.29 o
   2  -2  12      114.30      158.98     29.35 o
   3  -2  12       27.87       37.09     13.80 o
  -9  -1  12       26.93        2.23      6.38 o
  -8  -1  12        0.57       -0.06      4.48 o
  -7  -1  12       19.52        4.74     11.92 o
  -6  -1  12       92.33      137.23     18.82 o
  -5  -1  12        3.21        0.63      4.44 o
  -4  -1  12        2.82       -1.44      3.96 o
  -3  -1  12       43.24       31.00     25.26 o
  -2  -1  12        6.88        2.13      7.36 o
  -1  -1  12      221.48      308.54     34.56 o
   0  -1  12       54.93       77.58     14.43 o
   1  -1  12       56.16       69.93     13.51 o
   2  -1  12       23.81       31.93     10.70 o
   3  -1  12        1.89       -2.92      4.54 o
  -9   0  12       22.11        1.11      4.66 o
  -8   0  12        4.21       -0.96      5.09 o
  -7   0  12       24.31       -1.54      9.67 o
  -6   0  12       28.76       -5.37      7.94 o
  -5   0  12       14.07        1.80      8.06 o
  -4   0  12       52.72       -0.41      3.66 o
  -3   0  12      157.30      179.21     22.51 o
  -2   0  12       41.33       24.31     22.40 o
  -1   0  12        2.83       -0.04      2.40 o
   0   0  12       11.54       -0.52      5.91 o
   1   0  12        5.22        5.27      7.82 o
   2   0  12       20.35       18.59     12.20 o
   3   0  12        7.79       -0.42      3.84 o
  -9   1  12       17.73        8.88      6.33 o
  -8   1  12        1.00        2.52      4.35 o
  -7   1  12       24.70       13.39     10.95 o
  -6   1  12       80.31        1.46     22.40 o
  -5   1  12        3.27        1.07      5.70 o
  -4   1  12        2.98        0.26      4.04 o
  -3   1  12       43.62        0.25      9.57 o
  -2   1  12        5.47        4.63      6.02 o
  -1   1  12      222.73      284.95     33.76 o
   0   1  12       62.55       30.33     39.17 o
   1   1  12       58.00       30.24     29.66 o
   2   1  12       29.45       16.60     15.66 o
   3   1  12        2.87        0.15      4.77 o
  -9   2  12        2.00       -1.78      4.17 o
  -8   2  12        6.74        3.89      4.70 o
  -7   2  12       19.94       11.21     11.50 o
  -6   2  12       27.35        6.98      8.63 o
  -5   2  12       13.15       -0.80      5.93 o
  -4   2  12      200.79      236.01     26.26 o
  -3   2  12       65.28        0.21      3.07 o
  -2   2  12       24.62        0.20     10.12 o
  -1   2  12       48.17       22.41     29.25 o
   0   2  12       20.54       16.55     15.92 o
   1   2  12        5.27       -1.10      3.47 o
   2   2  12      108.69       81.07     59.21 o
   3   2  12       38.57       19.42     22.73 o
  -9   3  12       38.21       13.88     14.08 o
  -8   3  12        8.74        5.82      4.87 o
  -7   3  12       36.61       13.75     13.96 o
  -6   3  12       28.10        0.72      3.45 o
  -5   3  12        1.83        1.05      3.61 o
  -4   3  12        1.30        1.61      3.22 o
  -3   3  12        8.87        0.12      3.48 o
  -2   3  12        0.33       -1.00      6.12 o
  -1   3  12       86.60       71.76     60.91 o
   0   3  12       40.12       32.09     24.70 o
   1   3  12       23.27       17.90     18.93 o
   2   3  12       12.33        5.67      6.86 o
  -8   4  12        7.87        7.33      5.25 o
  -7   4  12        9.69       -0.41      4.17 o
  -6   4  12       16.81       -0.52      2.61 o
  -5   4  12       12.81       -0.69      2.56 o
  -4   4  12       67.85        1.23      4.62 o
  -3   4  12       53.99        1.81      8.71 o
  -2   4  12       16.88        1.42      5.84 o
  -1   4  12        5.71        0.74      3.63 o
   0   4  12       10.60        1.17      6.36 o
   1   4  12        0.37       11.39     11.26 o
   2   4  12       24.15        9.73     12.67 o
  -6   5  12       19.45       13.69      9.16 o
  -5   5  12        3.78        0.76      3.30 o
  -4   5  12        8.06        0.76      4.14 o
  -3   5  12       91.94      111.72     35.25 o
  -2   5  12        0.18       -0.35      4.55 o
  -1   5  12       67.20       44.20     30.44 o
   0   5  12       19.92        3.38      6.65 o
  -6  -4  13        3.53       -3.67      6.60 o
  -5  -4  13       21.19        0.38      6.60 o
  -4  -4  13       49.80       -0.39      6.51 o
  -3  -4  13       59.42        0.34      3.06 o
  -2  -4  13       32.78       47.39     12.51 o
  -1  -4  13        8.03        8.60     14.88 o
  -7  -3  13       19.48       -0.98      6.73 o
  -6  -3  13        7.65        0.79      4.69 o
  -5  -3  13        9.44        0.90      3.70 o
  -4  -3  13        5.01       -0.28      5.26 o
  -3  -3  13        6.79       -0.02      5.81 o
  -2  -3  13        0.44       -1.82      6.39 o
  -1  -3  13       30.62       32.95     10.33 o
   0  -3  13       24.30       34.10     11.96 o
  -8  -2  13       10.22       -0.09      6.29 o
  -7  -2  13        1.52        2.19      6.70 o
  -6  -2  13        0.91        0.61      4.11 o
  -5  -2  13       45.56        0.05      4.21 o
  -4  -2  13       11.94       -0.47      5.29 o
  -3  -2  13       23.83       20.94     22.12 o
  -2  -2  13       32.41       21.94     19.57 o
  -1  -2  13        3.32       -0.67      6.55 o
   0  -2  13        7.71        8.73      8.04 o
   1  -2  13        1.04       -2.18      5.34 o
  -8  -1  13       29.51       -6.28      7.51 o
  -7  -1  13       33.04       -0.04     10.23 o
  -6  -1  13        9.84        0.30      5.58 o
  -5  -1  13       67.28       -0.38      4.36 o
  -4  -1  13       15.24       12.71     14.26 o
  -3  -1  13        2.04        5.90      7.90 o
  -2  -1  13       37.53       22.98     28.72 o
  -1  -1  13        2.59       -1.87      7.50 o
   0  -1  13        7.04        2.12      6.52 o
   1  -1  13       64.16       95.98     16.51 o
  -8   0  13       12.84       11.81     10.04 o
  -7   0  13        0.28       -0.80      6.47 o
  -6   0  13       18.54        2.96      9.30 o
  -5   0  13       18.24       -0.37      4.29 o
  -4   0  13       34.88       29.57     27.26 o
  -3   0  13       28.60       10.88     13.52 o
  -2   0  13       24.77       13.74     12.58 o
  -1   0  13       14.02       14.40     13.93 o
   0   0  13        2.67       -0.63     11.14 o
   1   0  13        2.09       -2.62      6.60 o
   2   0  13        8.89       -0.06      4.78 o
  -8   1  13       28.74       23.77     17.19 o
  -7   1  13       35.02       14.53     11.53 o
  -6   1  13       10.90        3.45      9.29 o
  -5   1  13       51.42        1.01      4.42 o
  -4   1  13       17.62        0.10      8.80 o
  -3   1  13        1.75        0.25      6.68 o
  -2   1  13       26.97       16.03     12.99 o
  -1   1  13        1.22       -2.42      5.61 o
   0   1  13        3.72        4.51      7.98 o
   1   1  13       58.97       36.34     35.87 o
  -8   2  13        9.42        4.00      5.01 o
  -7   2  13        0.92        0.99      4.16 o
  -6   2  13        0.56       -0.73      3.70 o
  -5   2  13       44.15        1.10      4.81 o
  -4   2  13       18.76        0.81      4.40 o
  -3   2  13       26.29        0.13      9.64 o
  -2   2  13       39.95       -0.19     11.78 o
  -1   2  13        2.58       -3.11      5.82 o
   0   2  13        8.18        4.88     13.89 o
   1   2  13        1.45        2.54      4.78 o
  -7   3  13       17.43        7.33     10.16 o
  -6   3  13        9.30       -0.25      3.49 o
  -5   3  13        6.52       -0.73      3.15 o
  -4   3  13        4.77       -1.70      5.13 o
  -3   3  13        5.84       -0.79      4.28 o
  -2   3  13        1.77       -0.75      4.35 o
  -1   3  13       32.45        0.31     10.94 o
   0   3  13       27.05       12.42     11.77 o
  -6   4  13        4.20       -0.81      4.79 o
  -5   4  13       23.54        1.20      4.77 o
  -4   4  13       34.38       -0.95      4.20 o
  -3   4  13       48.36       -0.23      2.37 o
  -2   4  13       33.66        1.82     12.70 o
  -1   4  13        7.76        3.14     11.81 o
  -5  -2  14       11.96       -1.97     11.93 o
  -4  -2  14        3.62        6.57      7.74 o
  -3  -2  14       75.58       62.82     50.15 o
  -2  -2  14        1.31       -2.44      9.92 o
  -6  -1  14       49.71        1.63      9.88 o
  -5  -1  14        2.51        2.19      4.89 o
  -4  -1  14       22.85       30.18     23.20 o
  -3  -1  14       11.27        4.95      8.82 o
  -2  -1  14        8.83        3.99      7.86 o
  -1  -1  14        1.52       -0.67      4.85 o
  -6   0  14        4.82       -2.35      7.33 o
  -5   0  14        2.19        0.45      5.09 o
  -4   0  14        3.40        7.42     11.51 o
  -3   0  14       14.40        9.19     12.54 o
  -2   0  14       14.19        9.80     10.34 o
  -1   0  14       35.77       19.82     21.95 o
  -6   1  14       45.45        2.42      7.47 o
  -5   1  14        3.85       -1.57      4.84 o
  -4   1  14       29.39       -0.53     12.55 o
  -3   1  14        9.22        5.79     10.11 o
  -2   1  14        8.27        7.36     10.18 o
  -1   1  14        1.84       -0.81      5.14 o
  -5   2  14       13.21       -1.22     10.67 o
  -4   2  14        2.35       -0.83      7.90 o
  -3   2  14       85.00        0.56     14.52 o
  -2   2  14        1.41       -0.98      7.41 o
 
